# Supplementary material for: Identification of resistance loci in Chinese and Canadian canola/rapeseed varieties against Leptosphaeria maculans based on genome-wide association studies
Source: BMC Genomics. 2020 Jul 21;21:501. doi: 10.1186/s12864-020-06893-4 (PMC7372758; doi:10.1186/s12864-020-06893-4)
Supplement: Supplementary file 2 — Additional file 2. [file 12864_2020_6893_MOESM2_ESM.xlsx]

## Sheet: Feuil1
Isolates	Avirulence genotypes	AvrLm1	AvrLm2	AvrLm3	AvrLm4	AvrLm5	AvrLm6	AvrLm7	AvrLm8	AvrLm9	AvrLm10	AvrLmS	AvrLepR1	AvrLepR2
D1	Avr2-Avr5-Avr6-Avr9-(Avr 10)-Avr S-Avr LepR1-Avr LepR2	-	+	-	-	+	+	-	-	+	ndb	+	+	+
D2	Avr5-Avr6-Avr10-(Avr10)-AvrS-AvrLepR1	-	-	-	-	+	+	-	+	-	nd	+	+	-
D3	Avr5-(Avr10)-LepR1	-	-	-	-	+	-	-	-	-	nd	-	+	-
D4	Avr4-Avr5-Avr6-Avr7-Avr8-(Avr10)-Avr LepR1-Avr LepR2	-	-	-	+	+	+	+	+	-	nd	-	+	+
D5	Avr1-Avr2-Avr4-Avr7-(Avr 10)-AvrS-AvrLepR1-AvrLepR2	+	+	-	+	-	-	+	-	-	nd	+	+	+
D6	Avr1-Avr5-Avr6-Avr8-(Avr10)-AvrS	+	-	-	-	+	+	-	+	-	nd	+	-	-
D7	Avr1-Avr3-Avr5-Avr6-Avr8-(Avr10)-(AvrS)-AvrLepR1	+	-	+	-	+	+	-	+	-	nd	nd	+	-
D8	Avr5-Avr7-AvrLepR1	-	-	-	-	+	-	+	nd	-	nd	-	+	-
D9	Avr5-Avr7-AvrLepR1	-	-	-	-	+	+	+	nd	-	nd	-	+	-
D10	Avr5-Avr6-Avr8-Avr9-AvrS-AvrLepR1	-	-	-	-	+	+	-	+	+	nd	+	-	-
D13	Avr4-Avr6-Avr7	-	-	-	+	nd	+	+	nd	-	nd	-	-	-
D14	Avr1-Avr7-AvrS-AvrLepR1	+	-	-	-	nd	-	+	nd	-	nd	+	+	-
S7	Avr1-Avr5-Avr6-Avr7-Avr LepR1	+	-	-	-	+	+	+	nd	-	-	-	+	-
ICBN14	Avr5-Avr6-Avr10-AvrLepR1	-	-	-	-	+	+	-	-	-	+	-	+	-
PHW1223	Avr5-Avr6-Avr8-Avr9	-	-	-	-	+	+	-	+	+	-	-	-	-
R2	Avr5-Avr7-Avr10-AvrLepR1	-	-	-	-	+	-	+	nd	-	+	-	+	-
AD746	Avr3-Avr6-AvrLepR1	-	-	+	-	nd	+	-	nd	-	-	-	+	-
JN2	Avr5-Avr6-Avr7-Avr8-AvrLepR1	-	-	-	-	+	+	+	+	-	-	-	+	-
JN3	Avr1-Avr4-Avr5-Avr6-Avr7-Avr8	+	-	-	+	+	+	+	+	-	-	-	-	-
J3	Avr2-Avr3-Avr6-Avrs	-	+	+	-	nd	+	-	nd	-	nd	+	-	-
J20	Avr2-Avr3-Avr6-Avrs-AvrLepR1	-	+	+	-	nd	+	-	nd	-	nd	+	+	-
Q12	Avr2-Avr4-Avr7-AvrLepR1	-	+	-	+	nd	-	+	nd	-	nd	-	+	-
