# Supplementary material for: Identification of resistance loci in Chinese and Canadian canola/rapeseed varieties against Leptosphaeria maculans based on genome-wide association studies
Source: BMC Genomics. 2020 Jul 21;21:501. doi: 10.1186/s12864-020-06893-4 (PMC7372758; doi:10.1186/s12864-020-06893-4)
Supplement: Supplementary file 3 — Additional file 3. [file 12864_2020_6893_MOESM3_ESM.xlsx]

## Sheet: Feuil1
Isolates	Chr	Position on B. napus genome	AK block	REF	ALT	P value	Var (R2)
D1	A08	6430433	B	C	G	2.35187e-05	19.2744
	A08	6430461	B	T	A	0.000193604	18.4182
	A08	6430502	B	T	C	0.000142924	19.421
	A08	6441932	B	G	T	0.000168576	19.3073
D2	A03	24158622	U	A	C	0.000207603	18.2825
	A03	24717825	U	T	C	8.17631e-05	21.4414
	A03	24731214	U	C	T	5.52646e-07	28.4721
	A08	6430433	B	C	G	7.63855e-05	17.0849
	A08	6430461	B	T	A	0.000401532	16.9889
	A08	6430502	B	T	C	0.000312555	17.8684
	A08	6441932	B	G	T	1.80987e-05	23.6331
	A09	30423813	A	C	T	1.50287e-06	23.9558
	A09	30423849	A	T	G	3.96327e-05	17.7351
D3	A03	24158622	U	A	C	0.00055094	15.8444
	A03	24731214	U	C	T	5.30065e-05	19.8474
	A08	6430433	B	C	G	6.66204e-05	16.7937
	A08	6430461	B	T	A	0.000412275	16.4035
	A08	6430502	B	T	C	0.000303289	17.3543
	A08	6441932	B	G	T	3.68168e-05	21.5795
	A09	30423813	A	C	T	1.97344e-05	18.791
	A09	30423849	A	T	G	0.000197345	14.3417
D4	A08	6430433	B	C	G	0.000129011	15.5845
	A08	6430461	B	T	A	0.000379053	16.5648
	A08	6430502	B	T	C	0.000220067	17.9757
	A08	6441932	B	G	T	2.33517e-05	22.425
	A09	30423813	A	C	T	0.000447205	13.1365
D5	A05	14216668	F	C	A	0.000258811	16.9398
	A08	6430433	B	C	G	0.000836152	12.1024
	A08	6430461	B	T	A	0.000449615	16.2367
	A08	6430502	B	T	C	0.000511891	16.3302
	A08	6441932	B	G	T	0.000104109	19.6144
	A09	30423849	A	T	G	0.000138802	14.973
D6	A03	24158622	U	A	C	1.4844e-05	23.5017
	A03	24731214	U	C	T	4.89906e-05	20.8245
	A05	14216668	F	C	A	8.55528e-07	28.0171
	A08	6430433	B	C	G	0.000118775	16.2531
	A08	6430461	B	T	A	3.32968e-05	21.9979
	A08	6430502	B	T	C	4.6212e-05	21.845
	A08	6441932	B	G	T	2.59012e-05	23.205
	A09	30423813	A	C	T	1.1663e-05	20.5562
	A09	30423849	A	T	G	7.21746e-07	24.961
	C01	11131837	U	A	C	5.89382e-06	25.1856
	C01	11131880	U	G	A	5.7907e-06	24.7043
D8	A03	24158622	U	A	C	0.000816113	15.5752
	A03	24731214	U	C	T	4.88477e-05	20.6146
	A08	6430433	B	C	G	3.61013e-06	22.6621
	A08	6430461	B	T	A	2.02935e-05	22.6838
	A08	6430502	B	T	C	1.41705e-05	23.8375
	A08	6441932	B	G	T	1.98228e-06	27.6915
	A09	30423813	A	C	T	9.72416e-06	20.6662
	A09	30423849	A	T	G	0.000120396	15.7115
D9	A03	24158622	U	A	C	6.07279e-05	20.6395
	A03	24731214	U	C	T	1.93024e-06	26.3611
	A08	6430433	B	C	G	3.70099e-08	30.4277
	A08	6430461	B	T	A	2.49404e-07	30.3721
	A08	6430502	B	T	C	1.72719e-07	31.5998
	A08	6441932	B	G	T	4.25855e-07	30.3858
	A09	30423813	A	C	T	5.80929e-08	29.4022
	A09	30423849	A	T	G	5.98721e-06	21.0909
D10	A03	24158622	U	A	C	0.000555474	15.9971
	A03	24731214	U	C	T	1.47497e-05	22.3396
	A08	6430433	B	C	G	0.000793814	12.2004
	A09	30423813	A	C	T	3.90531e-06	21.8339
	A09	30423849	A	T	G	3.42428e-05	17.6301
ICBN14	A03	24158622	U	A	C	0.000182672	17.9532
	A03	24717825	U	T	C	0.000242365	18.5806
	A03	24731214	U	C	T	6.13555e-06	23.6387
	A08	6430433	B	C	G	0.000204662	14.7329
	A08	6430461	B	T	A	0.000719787	15.3257
	A08	6430502	B	T	C	0.000592252	16.0426
	A08	6441932	B	G	T	8.72313e-05	19.9522
	A09	30423813	A	C	T	2.37925e-06	22.4605
	A09	30423849	A	T	G	2.05329e-05	18.3436
JN2	A03	24158622	U	A	C	7.57786e-06	24.4761
	A03	24717825	U	T	C	8.7406e-06	25.8184
	A03	24731214	U	C	T	9.682e-08	31.3117
	A08	6430433	B	C	G	0.000481614	13.5774
	A08	6430502	B	T	C	0.000966823	15.5748
	A08	6441932	B	G	T	0.000125464	19.8936
	A09	30423813	A	C	T	6.80388e-08	29.146
	A09	30423849	A	T	G	1.01074e-06	24.145
JN3	A03	24158622	U	A	C	7.64694e-05	19.5794
	A03	24731214	U	C	T	0.000336964	16.4458
	A05	14216668	F	C	A	0.000140277	18.0752
	A09	30423813	A	C	T	6.11289e-05	16.7738
	A09	30423849	A	T	G	9.32682e-06	19.7053
PHW1223	A03	24158622	U	A	C	0.000341809	16.7629
	A03	24717825	U	T	C	0.000290544	18.2153
	A03	24731214	U	C	T	3.21511e-05	20.7429
	A08	6441932	B	G	T	0.000809368	15.5918
	A09	30423813	A	C	T	3.32027e-05	17.8675
	A09	30423849	A	T	G	0.00013528	15.019
Q12	A03	24158622	U	A	C	0.000680055	16.1167
	A03	24731214	U	C	T	0.000260886	17.6467
	A08	6430433	B	C	G	1.99226e-06	23.7114
	A08	6430461	B	T	A	4.36247e-06	25.726
	A08	6430502	B	T	C	5.29074e-06	25.9174
	A08	6441932	B	G	T	9.13528e-07	29.3653
	A09	30423813	A	C	T	4.69042e-05	17.9968
	A09	30423849	A	T	G	2.54102e-05	18.7294
R2	A03	24731214	U	C	T	0.00019756	17.4424
	A08	6430433	B	C	G	0.000139643	15.4388
	A08	6430461	B	T	A	7.27995e-05	19.6702
	A08	6430502	B	T	C	7.38224e-05	20.0569
	A08	6441932	B	G	T	2.34093e-06	26.5591
	A09	30423813	A	C	T	6.75429e-05	16.594
	A09	30423849	A	T	G	0.000124518	15.1672
S7	A08	6430433	B	C	G	0.000276255	14.6463
	A08	6430461	B	T	A	0.000523915	16.4614
	A08	6430502	B	T	C	0.000622688	16.476
	A08	6441932	B	G	T	0.000486367	17.1683
