# Supplementary material for: Identification of resistance loci in Chinese and Canadian canola/rapeseed varieties against Leptosphaeria maculans based on genome-wide association studies
Source: BMC Genomics. 2020 Jul 21;21:501. doi: 10.1186/s12864-020-06893-4 (PMC7372758; doi:10.1186/s12864-020-06893-4)
Supplement: Supplementary file 4 — Additional file 4. [file 12864_2020_6893_MOESM4_ESM.xlsx]

## Sheet: Sheet4
Isolates	Chr	Position on B. napus genome	AK block	REF	ALT	P value	Var (R2)
D10	A08	6986581	B	G	C	8.94081e-06	12.517
	A08	6986629	B	A	T	8.94081e-06	12.517
	A08	6986688	B	A	T	8.94081e-06	12.517
	A08	6986854	B	T	G	8.94081e-06	12.517
	A08	6986868	B	C	T	8.94081e-06	12.517
	A08	6986893	B	A	G	8.94081e-06	12.517
	C01	14069868	U	C	T	1.06301e-08	22.5079
	C01	14069974	U	T	C	9.66338e-09	22.4735
	C01	14087080	U	A	T	1.41355e-09	22.5378
	C01	14087137	U	A	G	1.2796e-09	22.505
	C01	14090999	U	G	A	6.37415e-09	22.7796
	C01	14091013	U	A	C	6.37415e-09	22.7796
	C04	47531363	J	A	G	0.000114255	13.1276
	C04	47531439	J	G	A	6.29457e-05	12.5716
	C04	47531442	J	T	C	6.57438e-05	12.6006
	C04	47531461	J	G	C	6.02534e-05	12.5433
	C05	20249568	C	G	T	7.19951e-09	22.6507
	C05	20452502	C	A	C	1.2941e-05	12.66
	C05	20452533	C	G	A	1.16394e-05	12.6181
	C05	20452554	C	A	C	9.82221e-06	12.5697
	C05	20599157	C	C	A	1.19578e-08	24.1485
	C05	20599238	C	G	A	2.30886e-08	23.0833
	C05	21291258	C	C	T	6.93475e-09	22.6904
	C05	21291283	C	T	C	6.93475e-09	22.6904
	C05	21637008	C	T	C	6.30332e-09	22.6555
	C05	21637016	C	A	C	6.30332e-09	22.6555
	C05	21637090	C	T	A	6.30332e-09	22.6555
	C07	37421042	U	T	C	1.35258e-05	14.419
	C07	37421119	U	C	A	1.92444e-05	13.9094
	C07	37421931	U	G	C	3.50683e-05	13.1938
	C07	37583190	U	T	A	5.55708e-05	12.56
	C07	37583265	U	C	T	5.55708e-05	12.56
	C07	37583295	U	T	G	5.42954e-05	12.5878
	C07	37583379	U	T	C	1.67608e-09	24.3244
D4	C05	21564255	C	A	G	9.26328e-05	10.9705
D7	C04	47531439	J	G	A	0.000192975	11.2744
	C04	47531442	J	T	C	0.000209612	11.2458
	C04	47531461	J	G	C	0.000177655	11.3026
J3	C04	47531363	J	A	G	8.58169e-05	13.5122
	C04	47531439	J	G	A	1.46935e-05	14.3205
	C04	47531442	J	T	C	1.69506e-05	14.2419
	C04	47531461	J	G	C	1.27359e-05	14.3981
R2	C01	14069868	U	C	T	0.000206008	11.12
	C01	14069974	U	T	C	0.000122496	11.6832
	C01	14087080	U	A	T	0.000204064	9.16425
	C01	14087137	U	A	G	0.000205921	9.0931
	C01	14090999	U	G	A	0.000974546	9.06089
	C01	14091013	U	A	C	0.000974546	9.06089
	C05	20249568	C	G	T	0.000777527	9.34181
	C05	20599157	C	C	A	0.000856697	10.148
	C05	20599238	C	G	A	0.000852641	10.0108
	C05	21291258	C	C	T	0.000777443	9.34194
	C05	21291283	C	T	C	0.000777443	9.34194
	C05	21637008	C	T	C	0.000767284	9.29767
	C05	21637016	C	A	C	0.000767284	9.29767
	C05	21637090	C	T	A	0.000767284	9.29767
	C07	37583379	U	T	C	0.000211268	11.0168
