# Supplementary material for: Identification of resistance loci in Chinese and Canadian canola/rapeseed varieties against Leptosphaeria maculans based on genome-wide association studies
Source: BMC Genomics. 2020 Jul 21;21:501. doi: 10.1186/s12864-020-06893-4 (PMC7372758; doi:10.1186/s12864-020-06893-4)
Supplement: Supplementary file 5 — Additional file 5. [file 12864_2020_6893_MOESM5_ESM.xlsx]

## Sheet: Sheet4
Isolates	Chr	Position on B. napus genome	AK block	REF	ALT	P value	Var (R2)
SAB2013	C01	12182933	U	A	G	8.09764e-05	12.4835
SCA2011	C01	12182933	U	A	G	0.000671529	9.2991
SCA2013	A01	17731177	F	A	G	8.23662e-05	13.9696
	C03	18318846	O	T	C	0.000206377	12.6959
	C07	33405386	Q	A	C	0.000954452	8.6588
SME2012	A01	17731177	F	A	G	0.000458271	11.3191
	C01	12182933	U	A	G	0.000965483	8.71173
	C03	18318846	O	T	C	1.92285e-06	18.7201
	C07	33405386	Q	A	C	7.9843e-05	11.8387
SME2013	A01	17731177	F	A	G	0.000749224	10.8762
	C03	18318846	O	T	C	3.17853e-05	15.2703
	C03	23396866	F	A	G	8.64413e-05	13.5025
	C07	33405386	Q	A	C	9.66264e-05	11.8515
