# Supplementary material for: Identification of resistance loci in Chinese and Canadian canola/rapeseed varieties against Leptosphaeria maculans based on genome-wide association studies
Source: BMC Genomics. 2020 Jul 21;21:501. doi: 10.1186/s12864-020-06893-4 (PMC7372758; doi:10.1186/s12864-020-06893-4)
Supplement: Supplementary file 6 — Additional file 6. [file 12864_2020_6893_MOESM6_ESM.xlsx]

## Sheet: Feuil1
geneid	AK block	chr	start	end	Type	Length(aa)	ID	AT ID	E-value
BnaA01g00680D	U	chrA01	376993	379368	RLK	759	GSBRNA2T00121553001	AT4G37250.1	0
BnaA01g01430D	U	chrA01	757393	761343	RLK	1079	GSBRNA2T00121462001	AT4G36180.1	0
BnaA01g01450D	U	chrA01	777343	781758	NBS>TNL	1134	GSBRNA2T00121460001	AT4G36150.1	0
BnaA01g01460D	U	chrA01	782309	787262	NBS>TNL	1429	GSBRNA2T00121459001	AT4G36140.1	0
BnaA01g02630D	U	chrA01	1312897	1315852	RLK	449	GSBRNA2T00121330001	AT4G34500.1	0
BnaA01g02680D	U	chrA01	1332074	1334872	RLK	672	GSBRNA2T00121324001	AT4G34440.1	0
BnaA01g02910D	U	chrA01	1425014	1427569	RLK	746	GSBRNA2T00121298001	AT4G34220.1	0
BnaA01g03510D	U	chrA01	1647554	1651306	RLK	616	GSBRNA2T00121230001	AT4G33430.1	0
BnaA01g03580D	U	chrA01	1675529	1679500	NBS>NL	807	GSBRNA2T00121222001	AT4G33300.2	0
BnaA01g04400D	B	chrA01	2037040	2043126	RLP	377	GSBRNA2T00121127001	AT1G25570.1	6.99e-36
BnaA01g04600D	U	chrA01	2147740	2153117	TM-CC	1080	GSBRNA2T00121100001	AT4G32410.1	0
BnaA01g04730D	U	chrA01	2209066	2211828	RLK	613	GSBRNA2T00121083001	AT4G32250.3	0
BnaA01g04900D	U	chrA01	2273088	2275887	RLK	413	GSBRNA2T00121062001	AT4G32000.1	0
BnaA01g05340D		chrA01	2506615	2509194	RLK	859	GSBRNA2T00073954001	AT4G39110.1	0
BnaA01g05490D		chrA01	2554585	2558169	RLK	1126	GSBRNA2T00073973001	AT4G39400.1	0
BnaA01g05970D	U	chrA01	2765247	2772786	RLK	1374	GSBRNA2T00039987001	AT4G31250.1	0
BnaA01g06060D	U	chrA01	2812591	2814905	RLK	515	GSBRNA2T00039976001	AT4G31100.1	0
BnaA01g06080D	U	chrA01	2816895	2819500	RLK	787	GSBRNA2T00039974001	AT4G31110.1	0
BnaA01g06180D	U	chrA01	2868417	2870372	RLK	416	GSBRNA2T00039961001	AT4G30960.1	0
BnaA01g06980D	U	chrA01	3286171	3289587	RLK	879	GSBRNA2T00076836001	AT4G29990.1	0
BnaA01g07400D	U	chrA01	3458467	3462004	RLK	891	GSBRNA2T00076787001	AT4G29450.1	0
BnaA01g07490D	U	chrA01	3489873	3493955	RLK	634	GSBRNA2T00076778001	AT4G29380.1	3.36e-120
BnaA01g07850D	U	chrA01	3718079	3719669	RLK	391	GSBRNA2T00058163001	AT4G29050.1	0
BnaA01g08010D	U	chrA01	3787567	3788820	TM-CC	417	GSBRNA2T00058143001	AT4G28890.1	0
BnaA01g08250D	U	chrA01	3933419	3935896	RLK	615	GSBRNA2T00058112001	AT4G28670.1	0
BnaA01g08270D	U	chrA01	3939095	3942270	RLK	1005	GSBRNA2T00058110001	AT4G28650.1	0
BnaA01g08320D	U	chrA01	3956730	3958055	RLP	441	GSBRNA2T00058105001	AT4G28560.1	0
BnaA01g09050D	U	chrA01	4397460	4403618	RLK	647	GSBRNA2T00131311001	AT4G18250.1	0
BnaA01g09480D	U	chrA01	4643316	4646737	RLK	660	GSBRNA2T00131359001	AT4G18640.1	0
BnaA01g09520D	U	chrA01	4672712	4674196	RLK	467	GSBRNA2T00131364001	AT4G18700.1	0
BnaA01g09570D	U	chrA01	4687911	4689203	RLP	430	GSBRNA2T00131369001	AT4G18760.1	0
BnaA01g09680D	C	chrA01	4756203	4757167	NBS>TX	161	GSBRNA2T00131387001	AT1G51270.4	2.54e-25
BnaA01g09840D	U	chrA01	4841683	4845723	NBS>NL	1153	GSBRNA2T00131406001	AT4G19050.1	0
BnaA01g09850D	U	chrA01	4854558	4855699	NBS>NBS	239	GSBRNA2T00131408001	AT4G19060.1	3.45e-97
BnaA01g10040D	U	chrA01	5002568	5008394	NBS>TNL	1570	GSBRNA2T00131435001	AT4G19500.1	0
BnaA01g10430D	U	chrA01	5205496	5209500	RLK	942	GSBRNA2T00131488001	AT4G20140.1	0
BnaA01g10700D	U	chrA01	5337623	5339244	RLK	514	GSBRNA2T00131528001	AT4G20790.1	0
BnaA01g10840D	U	chrA01	5418435	5422676	RLK	1111	GSBRNA2T00131547001	AT4G20940.1	0
BnaA01g11220D	U	chrA01	5588162	5591978	RLK	846	GSBRNA2T00131588001	AT4G21380.1	0
BnaA01g11230D	U	chrA01	5594952	5597871	RLK	689	GSBRNA2T00131589001	AT4G21390.1	0
BnaA01g11250D	U	chrA01	5599906	5603198	RLK	654	GSBRNA2T00131591001	AT4G21410.1	0
BnaA01g11790D	U	chrA01	5885702	5888399	RLK	563	GSBRNA2T00131656001	AT4G21940.1	0
BnaA01g11930D	U	chrA01	5991223	5995308	RLK	706	GSBRNA2T00131675001	AT4G22130.1	0
BnaA01g11990D	U	chrA01	6009637	6012499	RLK	646	GSBRNA2T00131682001	AT4G23270.1	0
BnaA01g12400D	U	chrA01	6194675	6197498	RLK	687	GSBRNA2T00131739001	AT4G22730.1	0
BnaA01g12580D	U	chrA01	6307065	6309666	RLK	682	GSBRNA2T00072708001	AT4G23190.1	0
BnaA01g12590D	U	chrA01	6311207	6313997	RLK	684	GSBRNA2T00072707001	AT4G23190.1	0
BnaA01g12650D	U	chrA01	6324589	6327188	RLK	670	GSBRNA2T00072700001	AT4G23190.1	0
BnaA01g12660D	U	chrA01	6332937	6335386	RLK	576	GSBRNA2T00072698001	AT4G23190.1	0
BnaA01g12670D	U	chrA01	6335464	6338002	RLK	585	GSBRNA2T00072697001	AT4G23190.1	0
BnaA01g12690D	U	chrA01	6340715	6344636	RLK	563	GSBRNA2T00072695001	AT4G22940.1	0
BnaA01g12910D	U	chrA01	6466502	6469147	RLK	646	GSBRNA2T00072671001	AT4G23180.1	0
BnaA01g12920D	U	chrA01	6470910	6473566	RLK	673	GSBRNA2T00072670001	AT4G23180.1	0
BnaA01g12930D	U	chrA01	6474955	6477798	RLK	668	GSBRNA2T00072669001	AT4G23180.1	0
BnaA01g12940D	U	chrA01	6477871	6481225	RLK	672	GSBRNA2T00072668001	AT4G23290.2	0
BnaA01g12950D	U	chrA01	6483563	6492360	RLK	1324	GSBRNA2T00072667001	AT4G23130.2	0
BnaA01g12960D	U	chrA01	6492752	6495413	RLK	669	GSBRNA2T00072666001	AT4G23290.2	0
BnaA01g12970D	U	chrA01	6495777	6500302	RLK	761	GSBRNA2T00072665001	AT4G23290.1	0
BnaA01g12980D	U	chrA01	6501673	6504207	RLK	620	GSBRNA2T00072664001	AT4G23290.2	0
BnaA01g13050D	U	chrA01	6537747	6540554	NBS>TX	935	GSBRNA2T00079529001	AT4G23440.1	0
BnaA01g13140D	U	chrA01	6595672	6598483	NBS>TX	541	GSBRNA2T00079542001	AT4G23510.1	4.54e-163
BnaA01g13400D	U	chrA01	6814262	6818045	RLK	662	GSBRNA2T00087840001	AT4G23740.1	0
BnaA01g13940D	U	chrA01	7081359	7086119	TM-CC	1020	GSBRNA2T00056324001	AT4G24560.1	0
BnaA01g14230D	Q	chrA01	7209036	7212625	TM-CC	569	GSBRNA2T00056359001	AT5G25180.1	0
BnaA01g15270D	U	chrA01	7809073	7811565	NBS>CNL	830	GSBRNA2T00149595001	AT4G26090.1	0
BnaA01g15650D	U	chrA01	8021034	8024079	RLK	922	GSBRNA2T00149550001	AT4G26540.1	0
BnaA01g16260D	U	chrA01	8342625	8345558	NBS>CNL	977	GSBRNA2T00149475001	AT4G27190.1	0
BnaA01g16320D	U	chrA01	8415295	8418320	RLK	827	GSBRNA2T00149466001	AT4G27290.1	0
BnaA01g16330D	U	chrA01	8418471	8420747	RLK	460	GSBRNA2T00149465001	AT4G27300.1	0
BnaA01g16780D	U	chrA01	8780941	8786012	TM-CC	637	GSBRNA2T00149399001	AT4G27970.1	0
BnaA01g17340D	E	chrA01	9130484	9132800	RLK	533	GSBRNA2T00051694001	AT1G66910.1	1.08e-150
BnaA01g17730D	D	chrA01	9403370	9404526	NBS>TX	129	GSBRNA2T00051641001	AT1G57850.1	2.71e-24
BnaA01g18700D	E	chrA01	10190655	10203053	NBS>TN	1247	GSBRNA2T00021315001	AT1G65850.1	3.9e-145
BnaA01g19180D	T	chrA01	10690403	10692994	RLP	733	GSBRNA2T00043592001	AT4G13880.1	0
BnaA01g19190D	T	chrA01	10696107	10698698	RLP	690	GSBRNA2T00043591001	AT4G13880.1	0
BnaA01g19200D	T	chrA01	10738857	10741436	RLP	684	GSBRNA2T00043586001	AT4G13880.1	0
BnaA01g19380D	N	chrA01	10896505	10899186	RLK	856	GSBRNA2T00054041001	AT3G51550.1	0
BnaA01g19810D	M	chrA01	11333300	11336395	RLK	834	GSBRNA2T00138408001	AT3G46290.1	0
BnaA01g19830D	M	chrA01	11342009	11346343	RLK	880	GSBRNA2T00138411001	AT3G46330.1	0
BnaA01g19940D	M	chrA01	11591395	11592846	NBS>NL	451	GSBRNA2T00138435001	AT3G46730.1	0
BnaA01g19950D	M	chrA01	11592897	11593974	NBS>CN	312	GSBRNA2T00138436001	AT3G46530.1	1.68e-147
BnaA01g19960D	M	chrA01	11597425	11598618	NBS>NL	377	GSBRNA2T00138438001	AT3G46730.1	3.55e-160
BnaA01g19990D	S	chrA01	11611572	11613080	TM-CC	420	GSBRNA2T00138444001	AT5G40010.1	0
BnaA01g21170D		chrA01	13017030	13019640	RLK	655	GSBRNA2T00138629001	AT3G50230.1	0
BnaA01g21490D	X	chrA01	13663294	13665296	TM-CC	384	GSBRNA2T00024193001	AT5G61700.1	0
BnaA01g21960D	D	chrA01	14300151	14303278	NBS>CNL	810	GSBRNA2T00026786001	AT1G59620.1	0
BnaA01g22490D	D	chrA01	14846761	14848762	RLK	644	GSBRNA2T00026862001	AT1G60630.1	0
BnaA01g22600D	D	chrA01	14931399	14934469	RLK	806	GSBRNA2T00087668001	AT1G61380.1	0
BnaA01g22610D	D	chrA01	14938153	14941107	RLK	773	GSBRNA2T00087669001	AT1G61490.1	0
BnaA01g22660D	D	chrA01	14962587	14965580	RLK	767	GSBRNA2T00087675001	AT1G61490.1	0
BnaA01g22750D	D	chrA01	15080253	15083340	RLK	837	GSBRNA2T00092243001	AT1G61610.1	0
BnaA01g22760D	D	chrA01	15095448	15098509	RLK	830	GSBRNA2T00092245001	AT1G61610.1	0
BnaA01g23040D	D	chrA01	15409081	15411801	NBS>CNL	729	GSBRNA2T00083384001	AT1G62630.1	6.96e-159
BnaA01g23070D	D	chrA01	15429781	15433726	RLK	636	GSBRNA2T00083388001	AT1G60800.1	0
BnaA01g23540D	F	chrA01	15904313	15907476	RLK	786	GSBRNA2T00002585001	AT3G23750.1	0
BnaA01g24160D	F	chrA01	16564449	16566777	TM-CC	430	GSBRNA2T00058531001	AT3G23080.1	0
BnaA01g24490D		chrA01	16873494	16877240	NBS>TX	715	GSBRNA2T00056240001	AT2G14080.1	1.34e-112
BnaA01g24810D	U	chrA01	17175095	17182074	RLK	660	GSBRNA2T00068023001	AT4G23180.1	0
BnaA01g25640D	F	chrA01	17881347	17884901	RLK	758	GSBRNA2T00074448001	AT3G20190.1	0
BnaA01g25940D	F	chrA01	18102485	18105487	RLK	921	GSBRNA2T00074413001	AT3G19700.1	0
BnaA01g26480D	F	chrA01	18549644	18553027	RLK	685	GSBRNA2T00005576001	AT3G18810.1	0
BnaA01g27050D	M	chrA01	18913638	18916933	RLK	888	GSBRNA2T00005498001	AT3G47580.1	0
BnaA01g27180D	J	chrA01	18980291	18980851	TM-CC	186	GSBRNA2T00005480001	AT2G34000.1	9.84e-12
BnaA01g28560D	F	chrA01	19873237	19874903	NBS>NBS	392	GSBRNA2T00010011001	AT3G15700.1	0
BnaA01g29140D	F	chrA01	20167191	20173388	RLK	1019	GSBRNA2T00009937001	AT3G14840.2	0
BnaA01g29460D	F	chrA01	20384061	20388440	RLK	724	GSBRNA2T00067270001	AT3G14350.1	0
BnaA01g30070D	F	chrA01	20697509	20700653	RLK	682	GSBRNA2T00076444001	AT3G13065.1	0
BnaA01g31030D	F	chrA01	21118464	21121597	RLP	884	GSBRNA2T00060292001	AT3G11080.1	0
BnaA01g31040D	F	chrA01	21122827	21134183	RLP	987	GSBRNA2T00060291001	AT3G11010.1	0
BnaA01g31050D	F	chrA01	21134281	21137271	RLP	843	GSBRNA2T00060290001	AT5G27060.1	0
BnaA01g31190D	L	chrA01	21200063	21204150	RLP	505	GSBRNA2T00060274001	AT3G28890.2	7.78e-168
BnaA01g31220D	F	chrA01	21227719	21230750	RLP	632	GSBRNA2T00060270001	AT3G28890.2	0
BnaA01g31240D	F	chrA01	21233324	21237710	RLP	805	GSBRNA2T00060268001	AT3G05650.1	0
BnaA01g31260D	L	chrA01	21242618	21244776	RLP	443	GSBRNA2T00060266001	AT3G28890.2	2.82e-140
BnaA01g31270D	L	chrA01	21251526	21254739	RLP	582	GSBRNA2T00060264001	AT3G28890.2	4.96e-156
BnaA01g31280D	F	chrA01	21261525	21267934	RLP	817	GSBRNA2T00060263001	AT3G11040.1	0
BnaA01g32130D	V	chrA01	21689766	21694043	NBS>TNL	990	GSBRNA2T00072854001	AT5G22690.1	0
BnaA01g32250D	F	chrA01	21735273	21737531	RLK	715	GSBRNA2T00024985001	AT3G08870.1	0
BnaA01g33140D	F	chrA01	22528393	22535002	RLK	1410	GSBRNA2T00057231001	AT3G02130.1	0
BnaA01g33710D		chrA01	22872271	22874756	NBS>TN	372	GSBRNA2T00015327001	AT2G14080.1	6.51e-141
BnaA01g33750D		chrA01	22886245	22890097	NBS>TNL	908	GSBRNA2T00015331001	AT3G44400.2	0
BnaA01g33780D	E	chrA01	22897176	22900401	NBS>TNL	896	GSBRNA2T00015334001	AT2G14080.1	0
BnaA01g33930D	R	chrA01	22956935	22959728	NBS>TN	638	GSBRNA2T00015352001	AT5G18360.1	0
BnaA01g35050D	U	chrA01_random	354902	357691	RLK	859	GSBRNA2T00053445001	AT4G20270.1	0
BnaA01g35380D	L	chrA01_random	581910	582824	TM-CC	304	GSBRNA2T00028275001	AT3G28980.1	0.7
BnaA01g35640D	U	chrA01_random	856446	856943	NBS>TX	165	GSBRNA2T00039534001	AT4G19920.1	1.25e-43
BnaA01g35670D	D	chrA01_random	879447	882255	NBS>CNL	729	GSBRNA2T00039539001	AT1G63360.1	3.12e-159
BnaA01g35910D	D	chrA01_random	1411056	1413474	TM-CC	293	GSBRNA2T00005181001	AT1G61250.1	0
BnaA01g36090D	D	chrA01_random	1579112	1581058	NBS>TX	278	GSBRNA2T00007167001	AT1G61105.1	2.6e-105
BnaA01g36500D	F	chrA01_random	2025679	2027065	RLK	215	GSBRNA2T00081015001	AT3G23310.1	2.72e-53
BnaA01g36890D	F	chrA01_random	2353203	2355804	RLK	632	GSBRNA2T00033635001	AT3G17840.1	0
BnaA01g36950D	F	chrA01_random	2394483	2398492	RLK	499	GSBRNA2T00037860001	AT3G17420.1	0
BnaA02g00450D	R	chrA02	175597	179295	RLK	611	GSBRNA2T00143526001	AT5G10290.1	0
BnaA02g00580D	R	chrA02	222193	223833	RLK	546	GSBRNA2T00143509001	AT5G10530.1	0
BnaA02g01160D	R	chrA02	506205	509245	RLK	513	GSBRNA2T00143437001	AT5G12180.1	0
BnaA02g01550D	R	chrA02	726891	728639	RLK	394	GSBRNA2T00143392001	AT5G13290.2	0
BnaA02g02500D	R	chrA02	1102923	1104367	TM-CC	310	GSBRNA2T00143283001	AT5G15130.1	1.69e-130
BnaA02g03020D	R	chrA02	1329056	1333593	TM-CC	934	GSBRNA2T00143219001	AT5G16210.1	0
BnaA02g03150D	R	chrA02	1389645	1392084	RLK	613	GSBRNA2T00143204001	AT5G16590.1	0
BnaA02g03210D	V	chrA02	1420670	1421476	RLP	268	GSBRNA2T00143196001	AT5G48380.1	3.41e-91
BnaA02g03580D	R	chrA02	1579851	1584847	TM-CC	975	GSBRNA2T00143152001	AT5G17420.1	0
BnaA02g03780D	R	chrA02	1736857	1743642	NBS>OTHER	1309	GSBRNA2T00143125001	AT5G17930.1	0
BnaA02g03790D	R	chrA02	1744536	1747560	NBS>TNL	798	GSBRNA2T00143124001	AT5G17970.1	0
BnaA02g03810D	S	chrA02	1756046	1758017	NBS>TN	506	GSBRNA2T00143122001	AT5G41750.2	5.8e-137
BnaA02g03830D	M	chrA02	1760133	1762119	NBS>TN	379	GSBRNA2T00143120001	AT3G44480.1	5.64e-109
BnaA02g04080D	R	chrA02	1832280	1839358	NBS>NL	1094	GSBRNA2T00010269001	AT5G18370.1	0
BnaA02g04170D	R	chrA02	1865799	1868113	RLK	517	GSBRNA2T00081068001	AT5G19360.1	0
BnaA02g04670D	R	chrA02	2079910	2083874	RLK	716	GSBRNA2T00081393001	AT5G20050.1	0
BnaA02g05030D	R	chrA02	2237298	2239639	RLK	638	GSBRNA2T00081348001	AT5G20690.1	0
BnaA02g06440D	W	chrA02	3081867	3083837	RLK	614	GSBRNA2T00001469001	AT5G60310.1	0
BnaA02g06450D	W	chrA02	3085373	3087364	RLK	645	GSBRNA2T00001470001	AT5G60270.1	0
BnaA02g06510D	W	chrA02	3113871	3118849	RLK	629	GSBRNA2T00001477001	AT5G60080.1	2.71e-113
BnaA02g06520D	W	chrA02	3122188	3122823	RLK	130	GSBRNA2T00001479001	AT5G60080.1	3.16e-33
BnaA02g06540D	W	chrA02	3124927	3126934	RLK	386	GSBRNA2T00001481001	AT5G60090.1	1.22e-129
BnaA02g06920D	W	chrA02	3279465	3285783	RLK	854	GSBRNA2T00029766001	AT5G59680.1	0
BnaA02g06930D	W	chrA02	3286338	3290380	RLK	888	GSBRNA2T00029767001	AT5G59680.1	0
BnaA02g06940D	W	chrA02	3292119	3296450	RLK	802	GSBRNA2T00029768001	AT5G59670.1	0
BnaA02g06950D	W	chrA02	3299006	3302614	RLK	808	GSBRNA2T00010722001	AT5G59670.1	0
BnaA02g06960D	W	chrA02	3303470	3306941	RLK	649	GSBRNA2T00010720001	AT5G59650.1	0
BnaA02g07290D	W	chrA02	3462526	3464062	RLK	448	GSBRNA2T00052707001	AT5G59260.1	9.43e-167
BnaA02g07660D	W	chrA02	3661238	3662554	RLK	438	GSBRNA2T00052754001	AT5G58380.1	0
BnaA02g07750D	W	chrA02	3677176	3680234	RLK	651	GSBRNA2T00052763001	AT5G58300.2	0
BnaA02g07830D	W	chrA02	3707952	3713808	TM-CC	1244	GSBRNA2T00052771001	AT5G58160.1	0
BnaA02g08470D	W	chrA02	4127109	4132446	RLK	953	GSBRNA2T00012908001	AT5G56890.1	0
BnaA02g08630D	W	chrA02	4273010	4273573	RLP	187	GSBRNA2T00012937001	AT5G56440.1	2.52e-65
BnaA02g10020D	X	chrA02	5031977	5033914	RLK	583	GSBRNA2T00041464001	AT5G65600.1	0
BnaA02g10040D	W	chrA02	5052671	5056029	RLK	938	GSBRNA2T00041469001	AT5G53890.1	0
BnaA02g10410D	W	chrA02	5343152	5348708	TM-CC	773	GSBRNA2T00036832001	AT5G53170.1	0
BnaA02g10460D	W	chrA02	5370500	5373562	RLK	384	GSBRNA2T00036838001	AT5G53110.1	0
BnaA02g11590D	E	chrA02	6070108	6071358	RLP	416	GSBRNA2T00090884001	AT1G74360.1	0
BnaA02g11610D	W	chrA02	6085561	6092622	RLK	532	GSBRNA2T00090887001	AT5G50520.1	0
BnaA02g12070D	E	chrA02	6317005	6319432	RLP	714	GSBRNA2T00090942001	AT1G65380.1	0
BnaA02g12310D	E	chrA02	6513459	6516833	TM-CC	595	GSBRNA2T00090982001	AT1G65910.1	0
BnaA02g12620D	E	chrA02	6781323	6787042	RLK	1113	GSBRNA2T00070090001	AT1G66880.1	0
BnaA02g12650D	E	chrA02	6810704	6814866	RLK	592	GSBRNA2T00070096001	AT1G66910.1	0
BnaA02g12660D	E	chrA02	6814938	6821273	RLK	1185	GSBRNA2T00070097001	AT1G67000.1	0
BnaA02g12740D	E	chrA02	6850545	6855026	RLK	862	GSBRNA2T00070105001	AT1G67000.1	0
BnaA02g13610D	C	chrA02	7466830	7477284	RLK	1003	GSBRNA2T00070221001	AT1G56130.1	0
BnaA02g13790D	E	chrA02	7593651	7597063	RLK	603	GSBRNA2T00081058001	AT1G68400.1	0
BnaA02g13810D	V	chrA02	7598548	7602434	NBS>TNL	694	GSBRNA2T00081055001	AT5G46450.1	6.75e-123
BnaA02g14680D	E	chrA02	8328324	8329871	RLK	515	GSBRNA2T00096396001	AT1G69270.1	0
BnaA02g14800D	C	chrA02	8475326	8491993	RLK	2043	GSBRNA2T00116586001	AT1G56130.1	0
BnaA02g14880D	E	chrA02	8531926	8534875	RLK	672	GSBRNA2T00116578001	AT1G70460.1	0
BnaA02g14960D	E	chrA02	8576814	8579359	RLK	640	GSBRNA2T00116568001	AT1G70520.1	0
BnaA02g15930D	E	chrA02	9401887	9405120	RLK	863	GSBRNA2T00116421001	AT1G72300.1	0
BnaA02g16000D	E	chrA02	9452644	9454707	RLK	625	GSBRNA2T00116409001	AT1G72460.1	0
BnaA02g16190D	E	chrA02	9671558	9674539	NBS>TN	465	GSBRNA2T00088678001	AT1G72890.1	0
BnaA02g16750D	E	chrA02	10004466	10011692	RLP	831	GSBRNA2T00092365001	AT1G74190.1	0
BnaA02g16770D	E	chrA02	10017119	10021095	RLP	891	GSBRNA2T00092363001	AT1G74170.1	0
BnaA02g16790D	E	chrA02	10028288	10029859	RLP	462	GSBRNA2T00092361001	AT1G74190.1	0
BnaA02g17230D	E	chrA02	10339064	10339885	TM-CC	273	GSBRNA2T00067169001	AT1G75460.1	4.64e-153
BnaA02g18470D	E	chrA02	11189275	11204069	RLK	540	GSBRNA2T00065759001	AT1G77280.1	0
BnaA02g19320D	E	chrA02	11998105	12006450	RLK	1396	GSBRNA2T00093736001	AT1G79620.1	0
BnaA02g19400D		chrA02	12039456	12041480	RLK	614	GSBRNA2T00093727001	AT1G80870.1	0
BnaA02g19510D		chrA02	12108027	12110323	RLK	422	GSBRNA2T00010228001	AT1G80640.1	0
BnaA02g20100D	X	chrA02	12409933	12413611	RLK	973	GSBRNA2T00064183001	AT5G63930.1	0
BnaA02g20280D	O	chrA02	12550824	12553536	RLK	628	GSBRNA2T00104244001	AT4G00970.1	0
BnaA02g21060D	O	chrA02	13392690	13395593	RLK	520	GSBRNA2T00104378001	AT4G04720.1	0
BnaA02g21140D	O	chrA02	13463781	13466087	RLK	549	GSBRNA2T00104393001	AT4G04540.1	0
BnaA02g21170D	O	chrA02	13477830	13481677	RLK	652	GSBRNA2T00104397001	AT4G04540.1	0
BnaA02g21180D	O	chrA02	13491695	13495403	RLK	653	GSBRNA2T00104399001	AT4G04540.1	0
BnaA02g22600D	S	chrA02	15133132	15134135	NBS>TN	301	GSBRNA2T00084839001	AT5G41550.1	2.62e-156
BnaA02g22840D	V	chrA02	15348572	15352376	RLK	1243	GSBRNA2T00084878001	AT5G44700.1	0
BnaA02g23230D	J	chrA02	16241475	16243490	RLK	590	GSBRNA2T00114004001	AT2G37710.1	0
BnaA02g23640D	V	chrA02	16922577	16923499	NBS>TX	244	GSBRNA2T00035189001	AT5G44910.1	6.94e-130
BnaA02g23770D	V	chrA02	17040417	17041396	NBS>TX	267	GSBRNA2T00035165001	AT5G45220.1	7.55e-55
BnaA02g23780D	U	chrA02	17041826	17047912	NBS>TNL	800	GSBRNA2T00035164001	AT4G36140.1	0
BnaA02g23790D	D	chrA02	17063644	17065567	NBS>TX	222	GSBRNA2T00035162001	AT1G57670.1	2.9e-32
BnaA02g23800D	U	chrA02	17065623	17069124	NBS>NL	1042	GSBRNA2T00035161001	AT4G36150.1	0
BnaA02g23810D	V	chrA02	17103806	17107792	NBS>NL	984	GSBRNA2T00035156001	AT5G45250.1	0
BnaA02g23830D	V	chrA02	17136029	17136726	NBS>TX	129	GSBRNA2T00035152001	AT5G45050.2	1.3e-37
BnaA02g23840D	V	chrA02	17139707	17147166	NBS>TNL	1872	GSBRNA2T00035149001	AT5G45050.1	0
BnaA02g23850D	U	chrA02	17149175	17151804	NBS>TN	395	GSBRNA2T00035148001	AT4G36150.1	3.1e-87
BnaA02g24000D	V	chrA02	17280061	17281042	NBS>CN	244	GSBRNA2T00035129001	AT5G45440.1	6.25e-96
BnaA02g24110D	V	chrA02	17447819	17449126	RLK	435	GSBRNA2T00035115001	AT5G45820.1	0
BnaA02g24120D	V	chrA02	17459850	17463027	RLK	697	GSBRNA2T00035114001	AT5G45840.2	0
BnaA02g24440D	V	chrA02	17799027	17800040	RLP	337	GSBRNA2T00079352001	AT5G46330.1	4.55e-161
BnaA02g24500D	V	chrA02	17858765	17863141	NBS>TX	987	GSBRNA2T00079359001	AT5G46270.1	0
BnaA02g24510D	V	chrA02	17868314	17870319	NBS>OTHER	527	GSBRNA2T00079361001	AT5G46450.1	0
BnaA02g24520D	V	chrA02	17873611	17882045	NBS>NL	1484	GSBRNA2T00079362001	AT5G46450.1	0
BnaA02g24530D	V	chrA02	17882150	17889675	NBS>NL	1390	GSBRNA2T00079363001	AT5G46450.1	0
BnaA02g24540D	V	chrA02	17895863	17900088	NBS>TNL	1179	GSBRNA2T00079364001	AT4G08450.1	0
BnaA02g24560D	V	chrA02	17911482	17918011	NBS>TNL	1137	GSBRNA2T00079367001	AT4G08450.1	0
BnaA02g24930D	O	chrA02	18286889	18289693	RLK	654	GSBRNA2T00063445001	AT4G04540.1	0
BnaA02g24980D		chrA02	18343201	18349735	TM-CC	457	GSBRNA2T00041695001	AT3G50150.1	0
BnaA02g25070D	V	chrA02	18413471	18415467	TM-CC	218	GSBRNA2T00041684001	AT5G47180.2	1.8e-153
BnaA02g25160D	V	chrA02	18493992	18496892	NBS>CNL	892	GSBRNA2T00041670001	AT5G47250.1	0
BnaA02g25170D	V	chrA02	18515874	18532420	NBS>NL	893	GSBRNA2T00041668001	AT5G47260.1	0
BnaA02g25180D	D	chrA02	18534377	18541215	NBS>NL	881	GSBRNA2T00041667001	AT1G58390.1	0
BnaA02g25970D	K	chrA02	19023417	19026785	RLK	915	GSBRNA2T00030904001	AT2G01820.1	0
BnaA02g26260D	K	chrA02	19369449	19372360	RLK	883	GSBRNA2T00030862001	AT2G02220.1	0
BnaA02g26770D	K	chrA02	19760653	19761715	NBS>OTHER	204	GSBRNA2T00030784001	AT2G03300.1	2.37e-93
BnaA02g27500D		chrA02	20261857	20263649	RLP	274	GSBRNA2T00084101001	AT3G25560.1	1.6e-112
BnaA02g27560D		chrA02	20316321	20319317	TM-CC	668	GSBRNA2T00084108001	AT3G25620.2	0
BnaA02g28180D	L	chrA02	20779185	20781169	RLK	374	GSBRNA2T00092177001	AT3G26700.1	0
BnaA02g28780D	M	chrA02	21152883	21154350	NBS>TX	304	GSBRNA2T00056138001	AT3G44670.2	3.71e-103
BnaA02g28850D	L	chrA02	21178467	21183300	TM-CC	917	GSBRNA2T00056130001	AT3G27330.1	0
BnaA02g29300D	L	chrA02	21443112	21445140	RLK	601	GSBRNA2T00086963001	AT3G28450.1	0
BnaA02g29340D	L	chrA02	21461373	21462923	TM-CC	432	GSBRNA2T00086969001	AT3G28510.1	1.93e-143
BnaA02g30080D	F	chrA02	21829239	21832325	RLP	784	GSBRNA2T00091649001	AT3G05660.1	0
BnaA02g30090D	L	chrA02	21842593	21845679	RLP	692	GSBRNA2T00091653001	AT3G28890.2	2.51e-166
BnaA02g30100D	V	chrA02	21851128	21853921	RLK	623	GSBRNA2T00091655001	AT5G48380.1	0
BnaA02g30250D	W	chrA02	21923208	21926710	NBS>OTHER	533	GSBRNA2T00098110001	AT4G16890.1	0
BnaA02g30300D	U	chrA02	21944674	21951722	NBS>TNL	1138	GSBRNA2T00098104001	AT5G51630.1	0
BnaA02g30410D		chrA02	22004796	22006340	TM-CC	220	GSBRNA2T00055463001	AT4G38830.1	3.62e-39
BnaA02g31020D	Q	chrA02	22407994	22410773	RLK	841	GSBRNA2T00055386001	AT5G28680.1	0
BnaA02g31380D	X	chrA02	22631743	22635218	NBS>NL	766	GSBRNA2T00120498001	AT5G66900.1	0
BnaA02g31820D	Q	chrA02	22907526	22911355	RLK	966	GSBRNA2T00120447001	AT5G25930.1	0
BnaA02g32140D	Q	chrA02	23137823	23140153	TM-CC	398	GSBRNA2T00120397001	AT5G25120.1	0
BnaA02g32190D	Q	chrA02	23159831	23162105	TM-CC	496	GSBRNA2T00120391001	AT5G25120.1	0
BnaA02g32570D	D	chrA02	23431347	23439071	NBS>NL	1111	GSBRNA2T00120339001	AT1G58602.2	0
BnaA02g32580D	D	chrA02	23441979	23444630	NBS>NL	669	GSBRNA2T00120338001	AT1G59218.2	0
BnaA02g32620D	D	chrA02	23461834	23463306	NBS>NBS	300	GSBRNA2T00120333001	AT1G58807.2	6.63e-97
BnaA02g32660D	D	chrA02	23474536	23476302	NBS>CN	518	GSBRNA2T00120329001	AT1G59620.1	0
BnaA02g32670D	D	chrA02	23476363	23481485	NBS>NL	507	GSBRNA2T00120328001	AT1G59620.1	5.11e-95
BnaA02g32710D	D	chrA02	23488904	23491170	NBS>NL	559	GSBRNA2T00120324001	AT1G59620.1	0
BnaA02g32730D	Q	chrA02	23500380	23503090	TM-CC	618	GSBRNA2T00086458001	AT5G24030.1	0
BnaA02g34360D	X	chrA02	24509135	24515189	TM-CC	1079	GSBRNA2T00047474001	AT5G64740.1	0
BnaA02g34790D	X	chrA02	24753674	24755543	TM-CC	307	GSBRNA2T00016396001	AT5G66380.1	0
BnaA02g35050D	R	chrA02_random	44702	46066	NBS>TN	383	GSBRNA2T00023122001	AT5G18370.1	2.47e-150
BnaA02g35130D	R	chrA02_random	74674	76695	RLK	477	GSBRNA2T00023132001	AT5G18500.2	0
BnaA02g36540D	O	chrA02_random	1024891	1026903	RLK	670	GSBRNA2T00016777001	AT4G02420.1	0
BnaA02g36740D	C	chrA02_random	1353452	1359152	RLK	1016	GSBRNA2T00084091001	AT1G56130.1	0
BnaA02g36870D	K	chrA02_random	1461187	1464491	NBS>TX	168	GSBRNA2T00011729001	AT2G03300.1	4.34e-54
BnaA02g36890D	K	chrA02_random	1466103	1466321	NBS>TX	72	GSBRNA2T00011731001	AT2G03300.1	1.13e-25
BnaA02g36900D	K	chrA02_random	1475150	1476172	NBS>TX	247	GSBRNA2T00011733001	AT2G03300.1	1.3e-84
BnaA03g00050D	S	chrA03	11421	16371	RLK	990	GSBRNA2T00049181001	AT5G37450.1	0
BnaA03g00070D	R	chrA03	16930	22018	RLK	944	GSBRNA2T00049183001	AT5G01950.1	0
BnaA03g00310D	R	chrA03	113562	115335	RLK	511	GSBRNA2T00049213001	AT5G01540.1	0
BnaA03g00620D	L	chrA03	281366	283168	RLP	489	GSBRNA2T00049247001	AT3G28410.1	2.32e-143
BnaA03g00710D	R	chrA03	307385	308929	RLP	417	GSBRNA2T00049256001	AT5G02910.1	1.54e-85
BnaA03g01510D	R	chrA03	679377	680575	TM-CC	347	GSBRNA2T00049358001	AT5G04890.1	4.48e-119
BnaA03g01940D	R	chrA03	882511	890143	TM-CC	1024	GSBRNA2T00049406001	AT5G06220.2	0
BnaA03g02160D	R	chrA03	980809	982372	RLK	272	GSBRNA2T00129658001	AT5G07620.1	1.49e-137
BnaA03g02200D	R	chrA03	1004280	1005407	TM-CC	245	GSBRNA2T00129663001	AT5G07730.1	4.27e-82
BnaA03g02740D	R	chrA03	1323578	1327094	RLK	1002	GSBRNA2T00129729001	AT5G10020.1	0
BnaA03g03260D	E	chrA03	1587831	1591845	NBS>TNL	949	GSBRNA2T00129799001	AT5G11250.1	0
BnaA03g03270D	E	chrA03	1593022	1596955	NBS>TNL	833	GSBRNA2T00129800001	AT5G11250.1	0
BnaA03g03800D	R	chrA03	1793848	1795836	RLK	523	GSBRNA2T00129860001	AT5G12180.1	0
BnaA03g03830D	R	chrA03	1799152	1803570	NBS>TNL	720	GSBRNA2T00129864001	AT5G11250.1	0
BnaA03g04260D	R	chrA03	1989698	1991124	RLK	394	GSBRNA2T00129916001	AT5G13290.2	0
BnaA03g04770D	R	chrA03	2216373	2219377	RLK	718	GSBRNA2T00129975001	AT5G14210.1	0
BnaA03g05120D	R	chrA03	2343125	2345777	TM-CC	534	GSBRNA2T00130012001	AT5G14930.2	0
BnaA03g05790D	R	chrA03	2633750	2637372	RLK	723	GSBRNA2T00130091001	AT5G16000.1	0
BnaA03g07040D	R	chrA03	3114946	3123134	NBS>TNL	1657	GSBRNA2T00002994001	AT5G18350.1	0
BnaA03g07110D	H	chrA03	3141772	3143198	NBS>TX	345	GSBRNA2T00002987001	AT2G20142.1	2.39e-58
BnaA03g07150D	R	chrA03	3164074	3166889	RLK	489	GSBRNA2T00149032001	AT5G18500.2	0
BnaA03g07880D	R	chrA03	3514388	3525978	RLK	1405	GSBRNA2T00148941001	AT5G20070.1	0
BnaA03g08800D	X	chrA03	3994966	3998414	TM-CC	678	GSBRNA2T00148826001	AT5G60790.1	0
BnaA03g08990D	W	chrA03	4065288	4066833	RLK	482	GSBRNA2T00148804001	AT5G60320.1	0
BnaA03g09010D	W	chrA03	4069140	4070504	RLK	454	GSBRNA2T00148802001	AT5G60300.3	0
BnaA03g09020D	W	chrA03	4071705	4073684	RLK	659	GSBRNA2T00148801001	AT5G60270.1	0
BnaA03g09340D	W	chrA03	4192500	4195946	RLK	554	GSBRNA2T00148764001	AT5G59660.1	0
BnaA03g09490D	M	chrA03	4256269	4259789	RLK	1004	GSBRNA2T00148748001	AT3G47090.1	0
BnaA03g09820D	W	chrA03	4437150	4440062	RLK	625	GSBRNA2T00148710001	AT5G58300.2	0
BnaA03g09890D	W	chrA03	4462251	4464572	RLK	773	GSBRNA2T00148703001	AT5G58150.1	0
BnaA03g10660D	R	chrA03	4808023	4810008	RLK	661	GSBRNA2T00148616001	AT5G01560.1	0
BnaA03g10800D	W	chrA03	4856996	4858091	RLP	197	GSBRNA2T00062640001	AT5G56440.1	4.72e-48
BnaA03g10930D	B	chrA03	4911437	4915163	RLP	749	GSBRNA2T00062626001	AT1G32375.1	4.02e-162
BnaA03g11800D	W	chrA03	5311717	5314914	RLK	437	GSBRNA2T00075860001	AT5G54590.2	0
BnaA03g11880D	W	chrA03	5364792	5366688	RLK	602	GSBRNA2T00075870001	AT5G54380.1	0
BnaA03g12300D	W	chrA03	5588450	5590367	RLK	598	GSBRNA2T00086683001	AT5G53320.1	0
BnaA03g12830D	W	chrA03	5836961	5842615	RLP	438	GSBRNA2T00066743001	AT5G56810.1	4.09e-178
BnaA03g12850D	W	chrA03	5845711	5847793	RLP	480	GSBRNA2T00066741001	AT5G56810.1	0
BnaA03g13010D	W	chrA03	5913730	5915778	RLK	610	GSBRNA2T00066721001	AT5G51770.1	0
BnaA03g13660D		chrA03	6262384	6263793	RLK	469	GSBRNA2T00142182001	AT2G30040.1	0
BnaA03g13900D		chrA03	6364664	6366026	RLK	427	GSBRNA2T00142155001	AT2G30360.1	0
BnaA03g14540D	R	chrA03	6685376	6689075	NBS>TNL	912	GSBRNA2T00142069001	AT5G18360.1	0
BnaA03g14760D	J	chrA03	6784195	6786132	RLK	645	GSBRNA2T00142045001	AT2G31880.1	0
BnaA03g15000D	J	chrA03	6917392	6918054	RLP	203	GSBRNA2T00142015001	AT2G33030.1	4.52e-99
BnaA03g15810D	J	chrA03	7323025	7328372	TM-CC	970	GSBRNA2T00141920001	AT2G34360.1	0
BnaA03g16200D	J	chrA03	7539322	7543759	RLK	594	GSBRNA2T00141874001	AT2G35620.2	0
BnaA03g16330D	A	chrA03	7622705	7624962	RLK	564	GSBRNA2T00141858001	AT1G11300.1	0
BnaA03g16670D		chrA03	7769852	7771806	RLK	623	GSBRNA2T00141817001	AT2G48010.1	0
BnaA03g16770D	J	chrA03	7845990	7848249	RLK	657	GSBRNA2T00141803001	AT2G36570.1	0
BnaA03g16950D	J	chrA03	7952123	7957094	RLK	932	GSBRNA2T00086074001	AT2G37050.3	0
BnaA03g17380D	J	chrA03	8157091	8159121	RLK	553	GSBRNA2T00124905001	AT2G37710.1	1.81e-167
BnaA03g17440D	J	chrA03	8190848	8194622	RLK	716	GSBRNA2T00124896001	AT2G37840.1	0
BnaA03g18570D	J	chrA03	8732266	8734897	RLK	819	GSBRNA2T00124764001	AT2G39360.1	0
BnaA03g18640D	J	chrA03	8754610	8760732	TM-CC	1401	GSBRNA2T00124756001	AT2G39480.1	0
BnaA03g19850D	E	chrA03	9439032	9442567	RLK	842	GSBRNA2T00058352001	AT1G65800.1	0
BnaA03g20390D	J	chrA03	9711581	9713548	RLK	578	GSBRNA2T00139045001	AT2G43700.1	0
BnaA03g20400D	J	chrA03	9714437	9716416	RLK	640	GSBRNA2T00139044001	AT2G43700.1	0
BnaA03g21060D	J	chrA03	9970710	9972884	TM-CC	241	GSBRNA2T00138969001	AT2G45140.1	2.65e-147
BnaA03g21540D	J	chrA03	10207308	10209530	RLK	635	GSBRNA2T00138915001	AT2G46850.1	0
BnaA03g22090D	I	chrA03	10461336	10463068	RLK	431	GSBRNA2T00138852001	AT2G28590.1	0
BnaA03g22520D	I	chrA03	10696107	10696897	TM-CC	230	GSBRNA2T00138805001	AT2G27140.1	1.18e-104
BnaA03g22870D	I	chrA03	10886371	10889834	RLK	956	GSBRNA2T00138766001	AT2G25790.1	0
BnaA03g23140D	I	chrA03	11031883	11035119	TM-CC	536	GSBRNA2T00138730001	AT2G21340.1	0
BnaA03g23220D	W	chrA03	11072005	11076452	RLK	953	GSBRNA2T00138718001	AT5G49760.1	0
BnaA03g23230D	W	chrA03	11077943	11083925	RLK	812	GSBRNA2T00138717001	AT5G49760.1	0
BnaA03g23420D	L	chrA03	11208522	11211506	RLP	694	GSBRNA2T00138692001	AT3G28890.2	0
BnaA03g23760D	P	chrA03	11390732	11394407	RLK	764	GSBRNA2T00151366001	AT4G08850.1	0
BnaA03g24080D	B	chrA03	11576362	11578689	RLK	775	GSBRNA2T00151413001	AT1G34300.1	0
BnaA03g24780D	P	chrA03	11957589	11959563	RLK	515	GSBRNA2T00151504001	AT4G11470.1	0
BnaA03g24820D	U	chrA03	11965859	11969921	RLK	652	GSBRNA2T00151508001	AT4G23190.1	0
BnaA03g24930D	P	chrA03	12051499	12054303	NBS>NL	804	GSBRNA2T00151522001	AT4G12020.3	0
BnaA03g25330D	V	chrA03	12234712	12240552	NBS>TNL	995	GSBRNA2T00151568001	AT5G46450.1	0
BnaA03g25450D	O	chrA03	12297279	12298484	TM-CC	401	GSBRNA2T00151583001	AT4G04480.1	0
BnaA03g25460D	O	chrA03	12306334	12311276	RLK	649	GSBRNA2T00151584001	AT4G04540.1	0
BnaA03g25470D	O	chrA03	12314902	12318711	RLK	637	GSBRNA2T00151585001	AT4G04540.1	0
BnaA03g25480D	O	chrA03	12334434	12337137	RLK	638	GSBRNA2T00151588001	AT4G04540.1	0
BnaA03g25490D	O	chrA03	12341832	12344424	RLK	652	GSBRNA2T00151589001	AT4G04540.1	0
BnaA03g25500D	O	chrA03	12367481	12370311	RLK	536	GSBRNA2T00151592001	AT4G04540.1	0
BnaA03g25510D	O	chrA03	12372496	12375210	RLK	656	GSBRNA2T00151593001	AT4G04510.1	0
BnaA03g25520D	O	chrA03	12392310	12394977	RLK	651	GSBRNA2T00151594001	AT4G04500.1	0
BnaA03g25680D	O	chrA03	12517822	12523821	RLK	762	GSBRNA2T00151616001	AT4G03390.1	0
BnaA03g26180D	O	chrA03	12814838	12818924	RLK	697	GSBRNA2T00151678001	AT4G02420.1	0
BnaA03g26190D	O	chrA03	12823479	12825506	RLK	661	GSBRNA2T00151680001	AT4G02420.1	0
BnaA03g26400D	O	chrA03	12921871	12925451	RLK	727	GSBRNA2T00151713001	AT4G02010.1	0
BnaA03g27170D	O	chrA03	13424243	13425913	TM-CC	236	GSBRNA2T00112128001	AT4G00170.1	7.54e-137
BnaA03g27730D	F	chrA03	13617721	13618866	RLK	381	GSBRNA2T00112062001	AT3G02130.1	0
BnaA03g28390D	F	chrA03	13862136	13865567	RLK	803	GSBRNA2T00111981001	AT3G03770.2	0
BnaA03g28440D	O	chrA03	13886571	13889360	RLP	792	GSBRNA2T00111971001	AT4G04220.1	0
BnaA03g29130D	F	chrA03	14150222	14170562	NBS>TNL	3587	GSBRNA2T00111893001	AT3G05680.2	0
BnaA03g29300D	V	chrA03	14237644	14241837	NBS>TNL	1057	GSBRNA2T00111873001	AT5G46270.1	0
BnaA03g29580D	E	chrA03	14408258	14412938	NBS>TNL	1103	GSBRNA2T00111840001	AT5G38340.1	0
BnaA03g30320D	F	chrA03	14709137	14712252	TM-CC	512	GSBRNA2T00111752001	AT3G08040.2	0
BnaA03g31540D	L	chrA03	15221510	15224288	RLP	535	GSBRNA2T00111612001	AT3G28890.2	5.17e-150
BnaA03g32570D	F	chrA03	15727244	15730813	TM-CC	583	GSBRNA2T00137733001	AT3G13000.2	0
BnaA03g33090D	F	chrA03	16015238	16020678	TM-CC	763	GSBRNA2T00137658001	AT3G13870.1	0
BnaA03g33120D	F	chrA03	16029618	16038118	TM-CC	856	GSBRNA2T00137654001	AT3G13870.1	0
BnaA03g33550D	F	chrA03	16244358	16250374	RLK	1020	GSBRNA2T00137604001	AT3G14840.2	0
BnaA03g33560D	F	chrA03	16253227	16259159	RLK	1015	GSBRNA2T00137603001	AT3G14840.2	0
BnaA03g33570D	F	chrA03	16267835	16273917	RLK	974	GSBRNA2T00137602001	AT3G14840.2	0
BnaA03g34180D	U	chrA03	16628436	16632528	RLK	688	GSBRNA2T00137527001	AT4G21380.1	0
BnaA03g34960D	F	chrA03	17053225	17056487	RLK	713	GSBRNA2T00137442001	AT3G18810.1	0
BnaA03g35630D	F	chrA03	17398864	17401047	RLK	681	GSBRNA2T00137360001	AT3G20190.1	0
BnaA03g35770D	F	chrA03	17477029	17480079	RLK	534	GSBRNA2T00137346001	AT3G20410.1	0
BnaA03g36240D	F	chrA03	17718785	17723072	RLK	857	GSBRNA2T00091952001	AT3G21340.1	0
BnaA03g36540D	P	chrA03	17925272	17933870	RLP	1465	GSBRNA2T00154795001	AT4G11850.1	0
BnaA03g36980D	F	chrA03	18221695	18227161	RLK	854	GSBRNA2T00154856001	AT3G16030.1	0
BnaA03g37220D	B	chrA03	18415469	18416071	RLP	200	GSBRNA2T00154886001	AT1G34290.1	5.68e-35
BnaA03g37340D	R	chrA03	18491314	18492661	RLK	291	GSBRNA2T00154900001	AT5G11400.2	2.84e-80
BnaA03g37540D	F	chrA03	18617356	18619516	RLK	667	GSBRNA2T00154924001	AT3G24660.1	0
BnaA03g37790D	U	chrA03	18802976	18806518	RLK	667	GSBRNA2T00154963001	AT4G23220.1	0
BnaA03g38380D	S	chrA03	19071685	19073692	NBS>TX	447	GSBRNA2T00155030001	AT5G41750.2	1.73e-74
BnaA03g38480D		chrA03	19128024	19131257	RLK	610	GSBRNA2T00155045001	AT2G13790.1	0
BnaA03g38510D	D	chrA03	19138485	19141638	NBS>NL	942	GSBRNA2T00155048001	AT1G58390.1	0
BnaA03g38680D	L	chrA03	19222585	19224901	RLP	677	GSBRNA2T00155066001	AT3G28890.2	0
BnaA03g38790D	F	chrA03	19275656	19277584	RLP	642	GSBRNA2T00155082001	AT3G11010.1	0
BnaA03g38990D	H	chrA03	19393632	19396723	RLK	793	GSBRNA2T00113696001	AT2G16250.1	0
BnaA03g39250D	U	chrA03	19566368	19568832	TM-CC	288	GSBRNA2T00113662001	AT4G35000.1	1.51e-169
BnaA03g39800D	X	chrA03	19869669	19873655	RLK	782	GSBRNA2T00113597001	AT5G60900.1	0
BnaA03g40260D	X	chrA03	20127238	20130640	RLK	891	GSBRNA2T00113538001	AT5G61480.1	0
BnaA03g40470D	X	chrA03	20224785	20228058	TM-CC	659	GSBRNA2T00113512001	AT5G61700.1	0
BnaA03g40550D	M	chrA03	20262037	20265097	RLK	969	GSBRNA2T00113502001	AT3G49670.1	0
BnaA03g40740D		chrA03	20379821	20381755	TM-CC	531	GSBRNA2T00113471001	AT3G50120.1	0
BnaA03g40760D		chrA03	20386300	20388420	TM-CC	534	GSBRNA2T00113469001	AT3G50130.1	0
BnaA03g40770D		chrA03	20389381	20391815	TM-CC	547	GSBRNA2T00113468001	AT3G50130.1	0
BnaA03g41360D	N	chrA03	20713678	20716770	RLK	814	GSBRNA2T00151294001	AT3G51550.1	0
BnaA03g42620D	U	chrA03	21362186	21364269	TM-CC	581	GSBRNA2T00151145001	AT4G16480.1	0
BnaA03g42700D	U	chrA03	21411966	21415183	RLK	581	GSBRNA2T00151136001	AT4G23190.1	0
BnaA03g43720D	U	chrA03	22020109	22023615	RLK	622	GSBRNA2T00151011001	AT4G18250.1	0
BnaA03g44080D	U	chrA03	22263713	22269313	NBS>TNL	761	GSBRNA2T00106668001	AT4G19510.2	0
BnaA03g44090D	U	chrA03	22269712	22273101	NBS>TNL	1010	GSBRNA2T00106669001	AT4G19500.2	0
BnaA03g44500D	U	chrA03	22589248	22592322	RLK	844	GSBRNA2T00106719001	AT4G20270.1	0
BnaA03g44580D	U	chrA03	22628654	22631235	RLK	517	GSBRNA2T00106729001	AT4G20790.1	0
BnaA03g45000D	R	chrA03	22864717	22872440	NBS>TNL	1148	GSBRNA2T00106783001	AT5G11250.1	0
BnaA03g45020D	R	chrA03	22877239	22878893	NBS>OTHER	400	GSBRNA2T00106785001	AT5G11250.1	5.76e-136
BnaA03g45040D	R	chrA03	22885701	22888641	NBS>TN	482	GSBRNA2T00106789001	AT5G11250.1	0
BnaA03g45760D	U	chrA03	23354269	23356908	RLK	652	GSBRNA2T00048830001	AT4G23130.2	0
BnaA03g45810D	U	chrA03	23376840	23379312	RLK	648	GSBRNA2T00048835001	AT4G23130.2	0
BnaA03g45820D	U	chrA03	23387328	23391137	RLK	667	GSBRNA2T00048837001	AT4G23160.1	0
BnaA03g45830D	U	chrA03	23404233	23406821	RLK	539	GSBRNA2T00048843001	AT4G23290.2	0
BnaA03g45850D	P	chrA03	23408013	23414138	RLK	433	GSBRNA2T00048845001	AT4G11530.1	1.48e-177
BnaA03g45860D	U	chrA03	23414215	23417005	RLK	650	GSBRNA2T00048846001	AT4G23250.1	0
BnaA03g45870D	U	chrA03	23418741	23421662	RLK	660	GSBRNA2T00048848001	AT4G23130.2	0
BnaA03g45970D	U	chrA03	23454645	23457356	NBS>TN	903	GSBRNA2T00048859001	AT4G23440.1	0
BnaA03g46200D	S	chrA03	23666077	23668891	NBS>NL	836	GSBRNA2T00048898001	AT1G65850.1	0
BnaA03g46220D	U	chrA03	23682804	23684646	RLK	424	GSBRNA2T00048900001	AT4G23740.1	0
BnaA03g47360D	U	chrA03	24251869	24253695	RLK	373	GSBRNA2T00093608001	AT4G25390.2	1.28e-131
BnaA03g47390D	A	chrA03	24278425	24278688	TM-CC	87	GSBRNA2T00093611001	AT1G04860.1	0.18
BnaA03g48410D	E	chrA03	24850883	24858730	RLK	1323	GSBRNA2T00085966001	AT4G26690.1	0
BnaA03g48510D	U	chrA03	24885707	24888463	NBS>NL	855	GSBRNA2T00085951001	AT4G27190.1	0
BnaA03g49400D	U	chrA03	25480997	25484982	RLK	903	GSBRNA2T00044857001	AT4G29180.2	0
BnaA03g50230D	U	chrA03	26069514	26072899	RLK	579	GSBRNA2T00067429001	AT4G30520.1	0
BnaA03g51180D	U	chrA03	26561491	26563296	RLK	405	GSBRNA2T00077668001	AT4G30960.1	0
BnaA03g51420D	U	chrA03	26692490	26699344	TM-CC	645	GSBRNA2T00077703001	AT4G31340.1	0
BnaA03g51990D	U	chrA03	27079043	27081511	RLK	822	GSBRNA2T00077783001	AT4G32300.1	0
BnaA03g52020D	U	chrA03	27089304	27094306	TM-CC	1083	GSBRNA2T00077786001	AT4G32410.1	0
BnaA03g52520D	U	chrA03	27407353	27410477	RLK	603	GSBRNA2T00083276001	AT4G33430.1	0
BnaA03g52640D	D	chrA03	27453028	27456208	NBS>CN	534	GSBRNA2T00083264001	AT1G61180.1	0
BnaA03g55690D	R	chrA03_random	379423	383272	RLK	698	GSBRNA2T00051028001	AT5G06820.1	0
BnaA03g55860D	R	chrA03_random	445807	451618	TM-CC	1074	GSBRNA2T00019720001	AT5G09870.1	0
BnaA03g56180D	R	chrA03_random	589553	593749	NBS>TNL	1072	GSBRNA2T00004335001	AT1G65850.1	0
BnaA03g56200D	R	chrA03_random	600148	601069	TM-CC	275	GSBRNA2T00004337001	AT5G20310.1	8.41e-130
BnaA03g56600D	J	chrA03_random	781115	786424	RLP	703	GSBRNA2T00030384001	AT2G39940.1	0
BnaA03g57650D	C	chrA03_random	1256509	1260541	NBS>CNL	922	GSBRNA2T00046686001	AT5G48620.1	0
BnaA03g57840D	F	chrA03_random	1331827	1335484	TM-CC	1076	GSBRNA2T00006703001	AT3G25500.1	0
BnaA03g58780D	U	chrA03_random	1915687	1918566	RLK	825	GSBRNA2T00046735001	AT4G27290.1	0
BnaA03g60150D	D	chrA03_random	4596646	4604483	RLK	820	GSBRNA2T00035074001	AT1G61360.1	0
BnaA03g60180D	D	chrA03_random	4635894	4637865	RLK	162	GSBRNA2T00035082001	AT1G61380.1	1.76e-61
BnaA03g60620D	D	chrA03_random	5385820	5388188	RLK	616	GSBRNA2T00051917001	AT1G61610.1	0
BnaA04g00570D	S	chrA04	435851	437228	RLK	320	GSBRNA2T00149272001	AT5G36001.1	6.42e-100
BnaA04g00920D	N	chrA04	625669	628576	TM-CC	474	GSBRNA2T00149227001	AT3G61050.2	0
BnaA04g01230D	N	chrA04	792518	794247	TM-CC	239	GSBRNA2T00149188001	AT3G60600.1	7.44e-144
BnaA04g01490D	N	chrA04	963026	966290	TM-CC	718	GSBRNA2T00149156001	AT3G59820.1	0
BnaA04g01680D	I	chrA04	1094058	1095433	TM-CC	430	GSBRNA2T00149132001	AT2G28580.1	9.12e-146
BnaA04g03250D	N	chrA04	2123548	2126586	RLK	767	GSBRNA2T00126300001	AT3G56100.1	0
BnaA04g03270D	N	chrA04	2136493	2138927	RLK	492	GSBRNA2T00126304001	AT3G56050.2	0
BnaA04g03500D	N	chrA04	2385679	2387724	RLK	681	GSBRNA2T00126347001	AT3G55550.1	0
BnaA04g03830D	N	chrA04	2612202	2614562	TM-CC	667	GSBRNA2T00126395001	AT3G55130.1	0
BnaA04g04710D	R	chrA04	3447661	3451083	NBS>NL	913	GSBRNA2T00126515001	AT5G18350.1	0
BnaA04g04820D	N	chrA04	3536356	3539382	RLK	758	GSBRNA2T00126537001	AT3G53380.1	0
BnaA04g05420D	N	chrA04	4219757	4221167	TM-CC	430	GSBRNA2T00021761001	AT3G52430.1	0
BnaA04g05920D	E	chrA04	4543885	4547499	RLK	816	GSBRNA2T00021698001	AT1G65800.1	0
BnaA04g06520D	T	chrA04	5115040	5117053	RLP	616	GSBRNA2T00111253001	AT4G13920.1	0
BnaA04g06580D	T	chrA04	5210778	5213363	RLP	713	GSBRNA2T00111238001	AT4G13880.1	0
BnaA04g06840D	U	chrA04	5461293	5464370	RLK	613	GSBRNA2T00111204001	AT4G23190.1	0
BnaA04g07300D		chrA04	6053297	6055785	TM-CC	689	GSBRNA2T00068462001	AT4G12650.1	0
BnaA04g08480D	S	chrA04	7541831	7549329	RLK	833	GSBRNA2T00114459001	AT1G66880.1	0
BnaA04g08720D	S	chrA04	7746315	7749247	RLK	664	GSBRNA2T00114428001	AT5G38560.1	0
BnaA04g08970D	S	chrA04	8034431	8037088	RLK	885	GSBRNA2T00114381001	AT5G39000.1	0
BnaA04g08980D	S	chrA04	8042800	8045298	RLK	832	GSBRNA2T00114380001	AT5G39000.1	0
BnaA04g09830D	M	chrA04	8795273	8797070	TM-CC	234	GSBRNA2T00114253001	AT3G49060.1	2.57e-18
BnaA04g09870D	S	chrA04	8810605	8814061	RLK	453	GSBRNA2T00080536001	AT5G35410.1	0
BnaA04g10630D	S	chrA04	9341846	9344837	RLK	617	GSBRNA2T00007618001	AT5G38260.1	0
BnaA04g11150D	S	chrA04	9665482	9669364	NBS>OTHER	962	GSBRNA2T00068524001	AT5G41550.1	0
BnaA04g11170D	S	chrA04	9684604	9694102	NBS>TNL	1158	GSBRNA2T00068522001	AT5G41550.1	0
BnaA04g11180D	S	chrA04	9694945	9701129	NBS>OTHER	1082	GSBRNA2T00068521001	AT2G16870.1	0
BnaA04g11230D	S	chrA04	9744416	9746868	RLK	744	GSBRNA2T00068513001	AT5G39020.1	0
BnaA04g11350D	S	chrA04	9868907	9872843	NBS>TNL	1057	GSBRNA2T00094020001	AT5G40910.1	0
BnaA04g12220D	I	chrA04	10412493	10415179	RLK	855	GSBRNA2T00090249001	AT2G21480.1	0
BnaA04g13550D	I	chrA04	11459431	11462069	RLK	766	GSBRNA2T00066979001	AT2G23300.1	0
BnaA04g13610D	I	chrA04	11511551	11514255	RLK	798	GSBRNA2T00066990001	AT2G23200.1	0
BnaA04g13650D	I	chrA04	11573487	11576712	RLK	681	GSBRNA2T00066996001	AT2G23450.1	0
BnaA04g13870D	I	chrA04	11744720	11746625	RLK	602	GSBRNA2T00068250001	AT2G23770.1	0
BnaA04g14020D	I	chrA04	11833699	11837146	RLK	637	GSBRNA2T00068272001	AT2G23950.1	0
BnaA04g14070D		chrA04	11870860	11874295	RLK	607	GSBRNA2T00068277001	AT2G13790.1	0
BnaA04g14170D	I	chrA04	11947145	11949775	RLK	782	GSBRNA2T00068295001	AT2G24230.1	0
BnaA04g14180D	B	chrA04	11962535	11964420	TM-CC	530	GSBRNA2T00083298001	AT1G28430.1	0
BnaA04g14300D	I	chrA04	12063477	12065537	RLK	458	GSBRNA2T00083317001	AT2G24360.1	0
BnaA04g14680D	U	chrA04	12344894	12347947	RLK	573	GSBRNA2T00082330001	AT4G23250.1	0
BnaA04g14690D	I	chrA04	12349596	12353246	RLP	838	GSBRNA2T00082331001	AT2G25470.1	0
BnaA04g14780D	I	chrA04	12414770	12417782	RLK	433	GSBRNA2T00058345001	AT2G25220.1	0
BnaA04g14880D	I	chrA04	12471493	12475936	RLP	723	GSBRNA2T00058334001	AT2G25470.1	0
BnaA04g14930D	A	chrA04	12505888	12508980	RLK	832	GSBRNA2T00058329001	AT1G11280.2	0
BnaA04g15060D	I	chrA04	12561468	12571345	TM-CC	2100	GSBRNA2T00058312001	AT2G25660.1	0
BnaA04g15190D	F	chrA04	12652036	12654898	RLP	813	GSBRNA2T00058297001	AT3G05650.1	0
BnaA04g15490D	I	chrA04	12838302	12847227	RLK	657	GSBRNA2T00089000001	AT2G26730.1	0
BnaA04g16400D	S	chrA04	13384196	13386556	RLP	523	GSBRNA2T00045208001	AT5G40170.1	5.21e-70
BnaA04g16450D	M	chrA04	13452063	13455376	RLK	974	GSBRNA2T00010596001	AT3G47570.1	0
BnaA04g16790D		chrA04	13730273	13740432	RLK	1587	GSBRNA2T00050388001	AT2G28990.1	0
BnaA04g17470D		chrA04	14204211	14205527	RLK	384	GSBRNA2T00043448001	AT2G30360.1	0
BnaA04g18380D	J	chrA04	14715478	14718094	TM-CC	239	GSBRNA2T00006376001	AT2G31310.1	3.05e-94
BnaA04g18520D	F	chrA04	14764038	14765981	RLP	517	GSBRNA2T00006391001	AT2G33020.1	0
BnaA04g18550D	D	chrA04	14776466	14779679	NBS>TNL	912	GSBRNA2T00006395001	AT1G63730.1	0
BnaA04g18590D	J	chrA04	14792281	14794188	RLK	635	GSBRNA2T00006399001	AT2G31880.1	0
BnaA04g18600D	J	chrA04	14805944	14808054	RLK	638	GSBRNA2T00006400001	AT2G31880.1	0
BnaA04g18870D	J	chrA04	15000797	15003940	RLP	743	GSBRNA2T00006432001	AT2G33060.1	0
BnaA04g18920D	J	chrA04	15023466	15025835	RLP	645	GSBRNA2T00006438001	AT2G33060.1	0
BnaA04g19190D	J	chrA04	15214683	15219085	RLK	931	GSBRNA2T00064653001	AT2G33170.1	0
BnaA04g19350D	J	chrA04	15273665	15275998	RLP	736	GSBRNA2T00064635001	AT2G33060.1	0
BnaA04g19600D	J	chrA04	15368333	15370330	RLK	665	GSBRNA2T00064608001	AT2G33580.1	0
BnaA04g20000D	J	chrA04	15516856	15518361	RLK	501	GSBRNA2T00064559001	AT2G34180.1	0
BnaA04g20610D	J	chrA04	15828447	15832335	RLK	597	GSBRNA2T00069677001	AT2G35620.2	0
BnaA04g20750D	J	chrA04	15919016	15921483	TM-CC	593	GSBRNA2T00069659001	AT2G35740.1	0
BnaA04g22430D	J	chrA04	16914852	16917860	RLK	506	GSBRNA2T00123393001	AT2G40270.1	0
BnaA04g23210D	U	chrA04	17265151	17269180	RLK	938	GSBRNA2T00123302001	AT4G21380.1	0
BnaA04g24090D	J	chrA04	17733814	17735277	RLK	418	GSBRNA2T00123194001	AT2G41820.1	0
BnaA04g24180D	J	chrA04	17786713	17789392	RLK	756	GSBRNA2T00123183001	AT2G41890.1	0
BnaA04g24400D	J	chrA04	17863789	17866356	RLK	645	GSBRNA2T00088586001	AT2G42290.1	0
BnaA04g25030D	J	chrA04	18157420	18160374	TM-CC	508	GSBRNA2T00045100001	AT2G43330.1	0
BnaA04g25210D	E	chrA04	18225791	18230128	RLK	712	GSBRNA2T00045119001	AT1G70250.1	0
BnaA04g25240D	L	chrA04	18239613	18241503	RLP	218	GSBRNA2T00045123001	AT3G26922.1	7.05e-18
BnaA04g25350D	J	chrA04	18266752	18268734	RLK	660	GSBRNA2T00045134001	AT2G43700.1	0
BnaA04g25920D	J	chrA04	18508171	18511956	RLP	904	GSBRNA2T00063217001	AT2G44900.1	0
BnaA04g26070D	J	chrA04	18577450	18580092	TM-CC	239	GSBRNA2T00063232001	AT2G45140.1	1.28e-147
BnaA04g26130D	J	chrA04	18617665	18620695	RLK	684	GSBRNA2T00063242001	AT2G45340.1	0
BnaA04g26300D	J	chrA04	18725592	18727920	RLK	667	GSBRNA2T00063261001	AT2G45590.1	0
BnaA04g27230D	N	chrA04_random	4045	5973	RLK	620	GSBRNA2T00016729001	AT3G59700.1	0
BnaA04g27840D		chrA04_random	372865	377278	NBS>TNL	1174	GSBRNA2T00058713001	AT5G22690.1	0
BnaA04g27950D	S	chrA04_random	487634	489844	RLK	538	GSBRNA2T00007067001	AT5G38210.1	0
BnaA04g28100D	S	chrA04_random	634664	638350	NBS>TNL	1097	GSBRNA2T00010788001	AT5G38850.1	0
BnaA04g28130D	I	chrA04_random	667396	669784	RLK	461	GSBRNA2T00010793001	AT2G25090.1	0
BnaA04g28980D	R	chrA04_random	1115488	1117317	RLP	255	GSBRNA2T00068348001	AT5G10290.1	8.71e-42
BnaA04g29180D	E	chrA04_random	1229494	1230922	RLK	368	GSBRNA2T00016830001	AT1G65790.1	3.64e-104
BnaA04g29690D	J	chrA04_random	1462649	1464112	RLK	372	GSBRNA2T00053354001	AT2G46495.1	0
BnaA05g02460D	J	chrA05	1361677	1363113	RLK	421	GSBRNA2T00132764001	AT2G41820.1	0
BnaA05g03030D	J	chrA05	1636754	1638118	RLP	428	GSBRNA2T00132704001	AT2G42800.1	0
BnaA05g03190D	J	chrA05	1723935	1726392	RLK	495	GSBRNA2T00132680001	AT2G42960.1	0
BnaA05g03260D	J	chrA05	1827049	1829037	TM-CC	503	GSBRNA2T00132673001	AT2G43330.1	0
BnaA05g03480D	J	chrA05	1919611	1921482	RLK	597	GSBRNA2T00132640001	AT2G43690.1	0
BnaA05g03570D	J	chrA05	1944549	1947527	TM-CC	794	GSBRNA2T00132629001	AT2G43800.1	0
BnaA05g04780D	J	chrA05	2522118	2524736	RLK	680	GSBRNA2T00116697001	AT2G45340.1	0
BnaA05g06820D	J	chrA05	3703794	3705942	RLK	575	GSBRNA2T00116941001	AT2G37710.1	6.7e-169
BnaA05g07360D	J	chrA05	3951710	3955823	RLK	917	GSBRNA2T00117007001	AT2G37050.3	0
BnaA05g07400D	J	chrA05	3985929	3991342	TM-CC	1081	GSBRNA2T00117014001	AT2G37010.1	0
BnaA05g07580D	J	chrA05	4120913	4122403	TM-CC	455	GSBRNA2T00117036001	AT2G36800.1	0
BnaA05g07870D	C	chrA05	4304964	4313386	NBS>CNL	772	GSBRNA2T00117070001	AT1G53350.1	0
BnaA05g07880D	C	chrA05	4313893	4323181	NBS>CN	976	GSBRNA2T00117071001	AT5G43470.2	0
BnaA05g07900D	V	chrA05	4331946	4339328	NBS>CNL	588	GSBRNA2T00117074001	AT5G43470.2	0
BnaA05g07930D	C	chrA05	4355492	4366355	NBS>CNL	692	GSBRNA2T00117079001	AT1G53350.1	0
BnaA05g08390D	J	chrA05	4671720	4676069	RLK	587	GSBRNA2T00050330001	AT2G35620.2	0
BnaA05g09460D	S	chrA05	5221130	5223668	RLP	595	GSBRNA2T00095320001	AT5G40170.1	0
BnaA05g09540D	J	chrA05	5262813	5266242	TM-CC	762	GSBRNA2T00095308001	AT2G34300.2	0
BnaA05g09600D	J	chrA05	5288777	5290243	RLK	468	GSBRNA2T00095301001	AT2G34180.1	0
BnaA05g10310D	J	chrA05	5607636	5610965	RLP	763	GSBRNA2T00095218001	AT2G32680.1	0
BnaA05g10510D	J	chrA05	5748029	5752871	RLP	737	GSBRNA2T00095196001	AT2G33060.1	0
BnaA05g10540D	J	chrA05	5765097	5771054	RLP	1134	GSBRNA2T00095192001	AT2G33060.1	0
BnaA05g10560D	J	chrA05	5773284	5776810	RLP	228	GSBRNA2T00095190001	AT2G32680.1	2.09e-48
BnaA05g10630D	J	chrA05	5798745	5805308	RLP	769	GSBRNA2T00095181001	AT2G33060.1	0
BnaA05g11740D		chrA05	6641250	6643024	RLK	431	GSBRNA2T00048582001	AT2G30940.1	0
BnaA05g12020D	P	chrA05	6835281	6847283	NBS>NL	1150	GSBRNA2T00048544001	AT4G12020.3	0
BnaA05g12030D	P	chrA05	6855054	6858953	NBS>TNL	1186	GSBRNA2T00048543001	AT4G12010.1	0
BnaA05g12320D		chrA05	7113196	7114692	RLK	498	GSBRNA2T00048494001	AT2G30040.1	0
BnaA05g12700D		chrA05	7375985	7377856	RLK	623	GSBRNA2T00082042001	AT2G29220.1	0
BnaA05g12730D	M	chrA05	7393536	7394530	NBS>TX	211	GSBRNA2T00066204001	AT3G44670.2	5.51e-93
BnaA05g13290D	M	chrA05	8018863	8022201	RLK	988	GSBRNA2T00125628001	AT3G47570.1	0
BnaA05g13530D		chrA05	8225226	8228172	TM-CC	799	GSBRNA2T00125596001	AT3G42170.1	6.94e-88
BnaA05g14440D	C	chrA05	8909361	8915806	RLK	1044	GSBRNA2T00033288001	AT1G53430.1	0
BnaA05g15150D	C	chrA05	9546874	9551459	RLK	874	GSBRNA2T00082401001	AT1G51910.1	0
BnaA05g15170D	C	chrA05	9598555	9602380	RLK	891	GSBRNA2T00082407001	AT1G51880.1	0
BnaA05g15180D	C	chrA05	9605855	9609835	RLK	869	GSBRNA2T00082408001	AT1G51860.1	0
BnaA05g15380D	C	chrA05	9820098	9825165	RLK	932	GSBRNA2T00077522001	AT1G51790.1	0
BnaA05g15400D	C	chrA05	9845078	9849386	RLK	893	GSBRNA2T00077525001	AT1G51800.1	0
BnaA05g15410D	C	chrA05	9849708	9853525	RLK	889	GSBRNA2T00077526001	AT1G49100.1	0
BnaA05g15760D	C	chrA05	10283701	10286140	RLK	686	GSBRNA2T00043332001	AT1G50610.1	0
BnaA05g16490D	B	chrA05	11172679	11175447	TM-CC	265	GSBRNA2T00058592001	AT1G32050.1	0
BnaA05g17360D	F	chrA05	12140787	12142908	RLP	613	GSBRNA2T00048357001	AT3G11080.1	2.89e-124
BnaA05g18210D	B	chrA05	13438265	13445792	RLK	838	GSBRNA2T00040269001	AT1G29720.1	0
BnaA05g18490D	B	chrA05	13847410	13850934	RLK	1071	GSBRNA2T00040218001	AT1G34110.1	0
BnaA05g18840D	F	chrA05	14270572	14272398	TM-CC	348	GSBRNA2T00029530001	AT3G20240.1	0
BnaA05g19600D	F	chrA05	14983838	14986965	RLK	617	GSBRNA2T00066324001	AT3G21630.1	0
BnaA05g20630D	M	chrA05	15979916	15983159	RLK	913	GSBRNA2T00083370001	AT3G47580.1	0
BnaA05g20860D	F	chrA05	16189946	16192499	RLK	647	GSBRNA2T00154049001	AT3G19300.1	0
BnaA05g21310D	F	chrA05	16465378	16467974	RLK	480	GSBRNA2T00153998001	AT3G18810.1	0
BnaA05g22020D	F	chrA05	16904695	16906352	RLP	450	GSBRNA2T00153913001	AT3G18150.1	2.02e-149
BnaA05g22400D	F	chrA05	17088125	17090542	RLK	624	GSBRNA2T00153868001	AT3G17840.1	0
BnaA05g22760D	F	chrA05	17264520	17267315	RLK	451	GSBRNA2T00153828001	AT3G17420.1	0
BnaA05g23410D	F	chrA05	17730293	17734247	TM-CC	873	GSBRNA2T00104994001	AT3G16290.1	0
BnaA05g23620D	F	chrA05	17818286	17822812	RLK	900	GSBRNA2T00104972001	AT3G16030.1	0
BnaA05g24690D	F	chrA05	18404677	18415904	RLK	1131	GSBRNA2T00104828001	AT3G14840.2	0
BnaA05g24730D	F	chrA05	18447259	18456026	RLK	1020	GSBRNA2T00104824001	AT3G14840.2	0
BnaA05g24740D	F	chrA05	18459035	18464103	RLK	917	GSBRNA2T00104823001	AT3G14840.2	0
BnaA05g24990D	F	chrA05	18570665	18574635	NBS>CNL	1004	GSBRNA2T00104795001	AT3G14470.1	0
BnaA05g25000D	F	chrA05	18576215	18580417	NBS>NL	1282	GSBRNA2T00104794001	AT3G14460.1	0
BnaA05g25120D	F	chrA05	18660346	18665039	RLK	723	GSBRNA2T00104781001	AT3G14350.1	0
BnaA05g25550D	F	chrA05	18881873	18886944	TM-CC	764	GSBRNA2T00104732001	AT3G13870.1	0
BnaA05g25910D	F	chrA05	19074405	19078352	RLK	1088	GSBRNA2T00079393001	AT3G13380.1	0
BnaA05g26190D	F	chrA05	19234652	19238085	RLK	688	GSBRNA2T00079430001	AT3G13065.1	0
BnaA05g27490D	F	chrA05	19807429	19813398	TM-CC	870	GSBRNA2T00000288001	AT3G11560.4	0
BnaA05g27920D	F	chrA05	19991844	19993663	TM-CC	447	GSBRNA2T00000339001	AT3G11030.1	0
BnaA05g28760D	F	chrA05	20330007	20332298	RLK	763	GSBRNA2T00080709001	AT3G09780.1	0
BnaA05g29540D	F	chrA05	20587885	20591045	RLK	635	GSBRNA2T00059558001	AT3G08680.2	0
BnaA05g29700D	F	chrA05	20657567	20661145	TM-CC	536	GSBRNA2T00059538001	AT3G08040.2	0
BnaA05g30210D	F	chrA05	20885301	20889847	TM-CC	1004	GSBRNA2T00059483001	AT3G07400.1	0
BnaA05g31750D	F	chrA05	21885400	21888343	TM-CC	796	GSBRNA2T00038572001	AT3G05470.1	0
BnaA05g32750D	F	chrA05	22385133	22388154	RLK	758	GSBRNA2T00004117001	AT3G03770.2	0
BnaA05g33080D	F	chrA05	22528182	22534820	TM-CC	1299	GSBRNA2T00092884001	AT3G04340.1	0
BnaA05g33170D	S	chrA05	22556317	22563529	NBS>TNL	1186	GSBRNA2T00092893001	AT2G14080.1	0
BnaA05g33240D	F	chrA05	22587083	22589416	RLK	620	GSBRNA2T00003626001	AT3G02880.1	0
BnaA05g33660D	F	chrA05	22723364	22725252	RLK	599	GSBRNA2T00064114001	AT3G01840.1	0
BnaA05g34640D	J	chrA05_random	250589	256924	TM-CC	1408	GSBRNA2T00011039001	AT2G39480.1	0
BnaA05g35330D	J	chrA05_random	718007	718870	RLK	287	GSBRNA2T00017310001	AT2G42550.1	1.19e-91
BnaA05g35900D	C	chrA05_random	1379886	1384035	RLK	850	GSBRNA2T00066924001	AT1G51850.1	0
BnaA05g36140D	F	chrA05_random	1701151	1706199	TM-CC	472	GSBRNA2T00014454001	AT3G20460.1	0
BnaA05g36160D	F	chrA05_random	1720067	1724560	TM-CC	475	GSBRNA2T00014457001	AT3G20460.1	0
BnaA05g36650D	F	chrA05_random	2580843	2584992	RLK	758	GSBRNA2T00003489001	AT3G21340.1	0
BnaA05g37340D	F	chrA05_random	2961718	2962136	NBS>TX	85	GSBRNA2T00097702001	AT3G25510.1	3.03e-35
BnaA06g00040D	C	chrA06	18597	20793	TM-CC	380	GSBRNA2T00008092001	AT1G55960.1	0
BnaA06g00310D	C	chrA06	154146	157688	TM-CC	793	GSBRNA2T00095782001	AT1G55550.1	0
BnaA06g00680D	C	chrA06	447254	452344	TM-CC	732	GSBRNA2T00024610001	AT1G53860.1	0
BnaA06g00750D	C	chrA06	473110	476318	RLK	719	GSBRNA2T00024617001	AT1G53730.1	0
BnaA06g00940D	C	chrA06	638476	640001	RLK	400	GSBRNA2T00024643001	AT1G53420.1	0
BnaA06g01760D	C	chrA06	1036285	1036978	NBS>TX	200	GSBRNA2T00011485001	AT1G52900.1	1.54e-122
BnaA06g02020D	C	chrA06	1183129	1186599	RLK	633	GSBRNA2T00021233001	AT1G51940.1	0
BnaA06g02030D	C	chrA06	1188791	1195518	RLK	933	GSBRNA2T00021232001	AT1G51910.1	0
BnaA06g02050D	C	chrA06	1199829	1203649	RLK	886	GSBRNA2T00021230001	AT1G51890.1	0
BnaA06g02060D	C	chrA06	1204851	1209286	RLK	885	GSBRNA2T00021229001	AT1G51860.1	0
BnaA06g02070D	C	chrA06	1210610	1216852	RLK	873	GSBRNA2T00021228001	AT1G51820.1	0
BnaA06g02160D	S	chrA06	1271250	1273688	RLK	404	GSBRNA2T00021216001	AT5G38280.1	2.78e-137
BnaA06g02740D	C	chrA06	1639588	1642006	TM-CC	586	GSBRNA2T00021145001	AT1G50520.1	0
BnaA06g02940D	A	chrA06	1789562	1792448	NBS>CNL	886	GSBRNA2T00021121001	AT5G43730.1	0
BnaA06g02950D	A	chrA06	1794053	1794875	NBS>NBS	224	GSBRNA2T00098068001	AT1G15890.1	1.82e-96
BnaA06g03060D	C	chrA06	1845449	1848733	RLK	496	GSBRNA2T00098083001	AT1G49730.1	0
BnaA06g03230D	C	chrA06	1982130	1985476	RLK	685	GSBRNA2T00091904001	AT1G49270.1	0
BnaA06g04160D	A	chrA06	2537558	2544615	RLK	1012	GSBRNA2T00156315001	AT1G07650.1	0
BnaA06g05140D	A	chrA06	2942173	2945462	TM-CC	371	GSBRNA2T00156207001	AT1G08820.2	0
BnaA06g05570D	A	chrA06	3133655	3134642	NBS>TX	215	GSBRNA2T00156160001	AT1G09665.1	1.02e-91
BnaA06g06300D	H	chrA06	3436374	3438384	RLK	236	GSBRNA2T00156079001	AT2G17700.1	5.91e-52
BnaA06g06350D	A	chrA06	3460029	3463529	RLP	597	GSBRNA2T00156073001	AT1G10510.1	0
BnaA06g06500D	A	chrA06	3502949	3506009	RLK	715	GSBRNA2T00156057001	AT1G10620.1	0
BnaA06g06670D	A	chrA06	3578926	3581143	RLK	660	GSBRNA2T00105260001	AT1G10850.1	0
BnaA06g06870D	A	chrA06	3675671	3679915	RLK	753	GSBRNA2T00105283001	AT1G11130.1	0
BnaA06g06890D	A	chrA06	3685572	3691814	TM-CC	291	GSBRNA2T00105285001	AT1G11180.1	0
BnaA06g06990D	A	chrA06	3742057	3745153	RLK	836	GSBRNA2T00105296001	AT1G11330.2	0
BnaA06g07000D	A	chrA06	3745284	3749162	RLK	862	GSBRNA2T00105297001	AT1G11330.2	0
BnaA06g07010D	A	chrA06	3750552	3754841	RLK	863	GSBRNA2T00105299001	AT1G11330.2	0
BnaA06g07020D	A	chrA06	3755529	3758616	RLK	826	GSBRNA2T00105300001	AT1G11340.1	0
BnaA06g07030D	A	chrA06	3759299	3762214	RLK	680	GSBRNA2T00105301001	AT1G11350.1	0
BnaA06g07220D	E	chrA06	3858879	3863537	RLK	694	GSBRNA2T00105325001	AT1G65800.1	1.37e-147
BnaA06g08120D	A	chrA06	4340679	4343420	RLK	860	GSBRNA2T00105439001	AT1G12460.1	0
BnaA06g08260D	A	chrA06	4412235	4414917	NBS>CNL	861	GSBRNA2T00105454001	AT1G12210.1	0
BnaA06g08270D	A	chrA06	4416898	4418102	NBS>CN	377	GSBRNA2T00105456001	AT1G12290.1	1.86e-122
BnaA06g08280D	A	chrA06	4418329	4421450	RLP	572	GSBRNA2T00105457001	AT1G12220.2	1.46e-110
BnaA06g09220D	A	chrA06	4983888	4986385	RLK	730	GSBRNA2T00081692001	AT1G14390.1	0
BnaA06g10800D	V	chrA06	5663791	5665498	NBS>TX	383	GSBRNA2T00057940001	AT5G45220.1	4.21e-56
BnaA06g11580D	A	chrA06	6015454	6019534	RLK	1079	GSBRNA2T00034931001	AT1G17230.1	0
BnaA06g11820D	A	chrA06	6109704	6112641	RLK	768	GSBRNA2T00034905001	AT1G17540.1	0
BnaA06g11850D	A	chrA06	6119728	6121362	NBS>TN	386	GSBRNA2T00034902001	AT1G17615.1	0
BnaA06g12200D	F	chrA06	6314406	6325966	RLP	837	GSBRNA2T00034863001	AT3G05360.1	2.06e-61
BnaA06g12220D	F	chrA06	6344290	6346827	RLP	762	GSBRNA2T00034858001	AT3G05360.1	0
BnaA06g12250D	E	chrA06	6365181	6368279	RLP	590	GSBRNA2T00034852001	AT1G71400.1	4.66e-163
BnaA06g12270D	D	chrA06	6373404	6375932	RLK	627	GSBRNA2T00034850001	AT1G61480.1	0
BnaA06g12300D	A	chrA06	6383340	6388455	TM-CC	585	GSBRNA2T00034847001	AT1G18070.2	0
BnaA06g12340D	A	chrA06	6417788	6423150	RLK	993	GSBRNA2T00034842001	AT1G18160.1	0
BnaA06g12510D	A	chrA06	6495141	6500472	RLK	868	GSBRNA2T00034820001	AT1G18390.2	0
BnaA06g12780D	E	chrA06	6640808	6648363	RLP	1352	GSBRNA2T00035655001	AT1G74190.1	0
BnaA06g13220D	A	chrA06	6924812	6927263	RLK	603	GSBRNA2T00035598001	AT1G19090.1	0
BnaA06g13520D		chrA06	7085388	7086894	RLK	338	GSBRNA2T00035557001	AT1G19390.1	1.04e-116
BnaA06g13530D	U	chrA06	7094426	7096785	RLK	505	GSBRNA2T00035556001	AT1G19390.1	0
BnaA06g13560D		chrA06	7105021	7108807	TM-CC	717	GSBRNA2T00035552001	AT1G19430.1	0
BnaA06g14370D	G	chrA06	7770660	7771229	TM-CC	189	GSBRNA2T00043231001	AT2G07505.1	3.86e-06
BnaA06g15000D	B	chrA06	8214270	8217025	RLK	620	GSBRNA2T00043134001	AT1G21230.1	0
BnaA06g15010D	B	chrA06	8218505	8220988	RLK	593	GSBRNA2T00043133001	AT1G21230.1	0
BnaA06g15560D	B	chrA06	8524836	8526824	RLP	414	GSBRNA2T00125469001	AT1G21880.2	0
BnaA06g17300D	M	chrA06	9852876	9856184	RLK	1010	GSBRNA2T00063091001	AT3G47570.1	0
BnaA06g17360D	M	chrA06	9890309	9897081	TM-CC	1175	GSBRNA2T00107176001	AT3G47460.1	0
BnaA06g17550D	M	chrA06	10010053	10013214	RLK	950	GSBRNA2T00107200001	AT3G47110.1	0
BnaA06g18040D	M	chrA06	10289061	10293503	RLK	801	GSBRNA2T00107265001	AT3G46340.1	0
BnaA06g18060D	M	chrA06	10299267	10301768	RLK	817	GSBRNA2T00107267001	AT3G46290.1	0
BnaA06g18520D	M	chrA06	10651424	10653662	RLK	697	GSBRNA2T00107324001	AT3G45430.1	0
BnaA06g18530D	M	chrA06	10654003	10656555	RLK	687	GSBRNA2T00107325001	AT3G45410.1	0
BnaA06g19280D		chrA06	11718970	11721081	RLK	627	GSBRNA2T00040632001	AT3G42880.1	0
BnaA06g20050D		chrA06	12868853	12870887	RLK	629	GSBRNA2T00061476001	AT3G42880.1	0
BnaA06g20870D	M	chrA06	14477576	14479196	TM-CC	506	GSBRNA2T00016380001	AT3G48270.1	0
BnaA06g21240D	M	chrA06	14718159	14722307	RLK	858	GSBRNA2T00109768001	AT3G46340.1	0
BnaA06g21690D	X	chrA06	15148017	15153757	RLK	967	GSBRNA2T00109834001	AT5G62230.1	0
BnaA06g21840D	X	chrA06	15265370	15271882	TM-CC	1175	GSBRNA2T00109860001	AT5G62410.1	0
BnaA06g22220D	X	chrA06	15518658	15521707	RLK	584	GSBRNA2T00109903001	AT5G62710.1	0
BnaA06g22840D	X	chrA06	15998552	16001970	RLK	579	GSBRNA2T00073157001	AT5G63710.1	0
BnaA06g23570D	X	chrA06	16356126	16360224	TM-CC	854	GSBRNA2T00003089001	AT5G64580.1	0
BnaA06g23700D	X	chrA06	16448087	16454322	TM-CC	1082	GSBRNA2T00000824001	AT5G64740.1	0
BnaA06g23870D	X	chrA06	16513538	16518044	TM-CC	753	GSBRNA2T00000802001	AT5G64940.2	0
BnaA06g24170D	X	chrA06	16735469	16741201	RLK	608	GSBRNA2T00000765001	AT5G65240.1	0
BnaA06g24650D	X	chrA06	17138308	17141690	RLK	971	GSBRNA2T00000690001	AT5G65700.2	0
BnaA06g25800D	H	chrA06	17851729	17855108	RLK	797	GSBRNA2T00042065001	AT2G17520.1	0
BnaA06g26290D	Q	chrA06	18105234	18110832	RLK	904	GSBRNA2T00147448001	AT5G23580.1	0
BnaA06g26540D	Q	chrA06	18244156	18246855	RLK	829	GSBRNA2T00147479001	AT5G24010.1	0
BnaA06g26620D	Q	chrA06	18292600	18295786	RLK	880	GSBRNA2T00147489001	AT5G24080.1	0
BnaA06g26890D	Q	chrA06	18452771	18456065	RLK	846	GSBRNA2T00147526001	AT5G24360.1	0
BnaA06g27500D	Q	chrA06	18878961	18880518	TM-CC	496	GSBRNA2T00147610001	AT5G25120.1	0
BnaA06g27970D	Q	chrA06	19228257	19231423	RLK	1007	GSBRNA2T00147670001	AT5G25930.1	0
BnaA06g27980D	Q	chrA06	19234648	19235694	RLP	348	GSBRNA2T00147672001	AT5G25930.1	2.59e-74
BnaA06g28070D	X	chrA06	19267483	19272411	NBS>NL	821	GSBRNA2T00147683001	AT5G66900.1	0
BnaA06g28140D	S	chrA06	19321322	19323757	RLK	811	GSBRNA2T00147696001	AT5G39030.1	0
BnaA06g29230D	Q	chrA06	19966177	19969280	RLK	859	GSBRNA2T00144293001	AT5G28680.1	0
BnaA06g29860D	C	chrA06	20299688	20310650	NBS>NL	622	GSBRNA2T00144378001	AT1G53350.1	0
BnaA06g29870D	V	chrA06	20310704	20311970	NBS>CN	351	GSBRNA2T00144379001	AT5G43470.2	4.14e-128
BnaA06g29890D	V	chrA06	20316433	20319017	NBS>CN	303	GSBRNA2T00144381001	AT5G43470.2	2.29e-134
BnaA06g29990D		chrA06	20359961	20363981	RLK	911	GSBRNA2T00144394001	AT5G48740.1	0
BnaA06g30260D	V	chrA06	20486353	20488412	RLK	468	GSBRNA2T00144428001	AT5G48380.1	0
BnaA06g31430D	L	chrA06	21127802	21129307	TM-CC	470	GSBRNA2T00144569001	AT3G28510.1	0
BnaA06g31440D	L	chrA06	21130774	21132351	TM-CC	516	GSBRNA2T00144570001	AT3G28510.1	0
BnaA06g31500D	L	chrA06	21145755	21147949	RLK	560	GSBRNA2T00144576001	AT3G28450.1	0
BnaA06g31620D	L	chrA06	21190406	21196869	TM-CC	1244	GSBRNA2T00144592001	AT3G28345.1	0
BnaA06g31690D	L	chrA06	21235003	21238193	RLK	1011	GSBRNA2T00144600001	AT3G28040.1	0
BnaA06g31950D	X	chrA06	21387357	21389192	NBS>CN	177	GSBRNA2T00078155001	AT5G66900.1	7.32e-74
BnaA06g32280D	B	chrA06	21556532	21569202	RLK	1022	GSBRNA2T00078120001	AT1G29720.1	0
BnaA06g32360D		chrA06	21598978	21601014	RLK	678	GSBRNA2T00078112001	AT5G42120.1	0
BnaA06g32700D	L	chrA06	21726321	21728516	RLK	377	GSBRNA2T00078072001	AT3G26700.1	0
BnaA06g32990D	L	chrA06	21856991	21858789	TM-CC	497	GSBRNA2T00078038001	AT3G26300.1	0
BnaA06g33490D		chrA06	22230482	22233106	TM-CC	665	GSBRNA2T00088755001	AT3G25620.2	0
BnaA06g33550D		chrA06	22281900	22285675	RLK	640	GSBRNA2T00088745001	AT3G25560.1	0
BnaA06g33670D	B	chrA06	22346749	22357055	RLP	978	GSBRNA2T00081584001	AT2G03470.1	0
BnaA06g34020D	K	chrA06	22529284	22531460	RLK	519	GSBRNA2T00081627001	AT2G02780.1	0
BnaA06g34400D	K	chrA06	22729021	22732425	RLK	1126	GSBRNA2T00001832001	AT2G01950.1	0
BnaA06g34540D	K	chrA06	22830356	22833361	RLK	877	GSBRNA2T00001849001	AT2G01820.1	0
BnaA06g34670D	K	chrA06	22889962	22892728	RLK	668	GSBRNA2T00001862001	AT2G01820.1	0
BnaA06g35070D		chrA06	23152870	23156756	RLK	778	GSBRNA2T00001908001	AT2G01210.1	0
BnaA06g35540D	V	chrA06	23331739	23334093	TM-CC	218	GSBRNA2T00054771001	AT5G47180.2	4.8e-151
BnaA06g35960D	V	chrA06	23604413	23611574	NBS>TNL	1111	GSBRNA2T00054722001	AT5G46450.1	0
BnaA06g36790D	C	chrA06	24048987	24054633	RLK	1015	GSBRNA2T00018837001	AT1G56130.1	0
BnaA06g37330D		chrA06	24349028	24351758	RLK	668	GSBRNA2T00018903001	AT4G38830.1	0
BnaA06g37910D	A	chrA06_random	218992	220918	RLK	458	GSBRNA2T00042670001	AT1G09440.1	0
BnaA06g38030D	A	chrA06_random	280890	283048	RLK	623	GSBRNA2T00022866001	AT1G09970.1	0
BnaA06g38460D	F	chrA06_random	552254	554911	RLP	739	GSBRNA2T00007500001	AT3G05360.1	0
BnaA06g38500D		chrA06_random	569123	573311	RLK	634	GSBRNA2T00062882001	AT1G19400.2	2.77e-171
BnaA06g38510D		chrA06_random	574197	577716	TM-CC	720	GSBRNA2T00062883001	AT1G19430.1	0
BnaA06g39390D	Q	chrA06_random	1535320	1537125	RLK	457	GSBRNA2T00091441001	AT5G25110.1	0
BnaA06g39650D	C	chrA06_random	1655885	1658946	NBS>NL	744	GSBRNA2T00051248001	AT5G43470.2	0
BnaA06g39700D		chrA06_random	1677819	1684196	TM-CC	1380	GSBRNA2T00043902001	AT3G30842.1	0
BnaA06g40210D	V	chrA06_random	1921679	1925459	RLK	682	GSBRNA2T00023038001	AT5G45840.2	0
BnaA06g40290D	V	chrA06_random	1963129	1964142	RLK	337	GSBRNA2T00023048001	AT5G46080.1	0
BnaA06g40640D		chrA06_random	2122656	2126378	RLK	1074	GSBRNA2T00008737001	AT4G39400.1	0
BnaA06g40690D		chrA06_random	2153915	2156778	RLK	753	GSBRNA2T00020052001	AT4G39270.1	0
BnaA06g40790D		chrA06_random	2182103	2184712	RLK	855	GSBRNA2T00020062001	AT4G39110.1	0
BnaA07g00180D	H	chrA07	195569	199114	RLK	740	GSBRNA2T00050772001	AT2G20300.1	0
BnaA07g00630D	H	chrA07	452477	454880	TM-CC	276	GSBRNA2T00050708001	AT2G20840.1	0
BnaA07g01410D		chrA07	1110232	1112901	TM-CC	463	GSBRNA2T00067323001	AT2G48020.1	0
BnaA07g02450D	B	chrA07	2088116	2090647	RLK	843	GSBRNA2T00026518001	AT1G34300.1	0
BnaA07g02650D	M	chrA07	2330284	2332211	RLK	610	GSBRNA2T00026545001	AT3G45410.1	0
BnaA07g03370D	H	chrA07	3035680	3037819	TM-CC	520	GSBRNA2T00047618001	AT2G20780.1	0
BnaA07g03470D	Q	chrA07	3106899	3108920	RLP	642	GSBRNA2T00047634001	AT3G11010.1	0
BnaA07g03520D	H	chrA07	3177140	3178925	TM-CC	511	GSBRNA2T00083437001	AT2G16120.1	0
BnaA07g03530D	H	chrA07	3183805	3185503	TM-CC	512	GSBRNA2T00083435001	AT2G16130.1	0
BnaA07g03560D	H	chrA07	3211009	3214609	RLK	753	GSBRNA2T00083432001	AT2G16250.1	0
BnaA07g03950D	F	chrA07	4005643	4007874	RLP	743	GSBRNA2T00051369001	AT3G05650.1	0
BnaA07g05550D	F	chrA07	5845253	5848119	RLK	650	GSBRNA2T00128260001	AT3G24550.1	0
BnaA07g06100D	F	chrA07	6433846	6437453	RLK	1133	GSBRNA2T00128337001	AT3G24240.1	0
BnaA07g07410D	B	chrA07	7670593	7673957	RLK	482	GSBRNA2T00128525001	AT1G30270.1	0
BnaA07g07620D	R	chrA07	7874192	7876147	RLK	479	GSBRNA2T00076193001	AT5G10530.1	8.49e-130
BnaA07g07630D	R	chrA07	7879802	7881296	RLK	459	GSBRNA2T00076191001	AT5G10530.1	5.01e-172
BnaA07g07670D	B	chrA07	7901160	7906533	RLK	1002	GSBRNA2T00076186001	AT1G29740.1	0
BnaA07g07690D	B	chrA07	7914815	7923348	RLK	1073	GSBRNA2T00076183001	AT1G29740.1	0
BnaA07g07710D	B	chrA07	7932677	7937848	RLK	880	GSBRNA2T00076181001	AT1G29720.1	0
BnaA07g07730D	B	chrA07	7947665	7950352	RLK	632	GSBRNA2T00076179001	AT1G29720.1	0
BnaA07g07760D	B	chrA07	8027601	8036490	RLK	988	GSBRNA2T00079920001	AT1G29720.1	0
BnaA07g08160D	I	chrA07	8305703	8307417	TM-CC	509	GSBRNA2T00089842001	AT3G20950.1	0
BnaA07g08390D	B	chrA07	8521223	8524541	RLK	984	GSBRNA2T00089880001	AT1G28440.1	0
BnaA07g09320D	B	chrA07	9173521	9176786	TM-CC	606	GSBRNA2T00069434001	AT1G26850.2	0
BnaA07g10300D	B	chrA07	9773170	9775245	TM-CC	509	GSBRNA2T00033138001	AT1G32870.1	0
BnaA07g11020D	B	chrA07	10389641	10392054	RLK	713	GSBRNA2T00112289001	AT1G21270.1	0
BnaA07g11040D	B	chrA07	10393840	10395721	RLK	385	GSBRNA2T00112291001	AT1G21230.1	4.14e-104
BnaA07g11330D	B	chrA07	10590165	10591514	RLK	364	GSBRNA2T00112337001	AT1G20650.1	0
BnaA07g11810D	H	chrA07	10905273	10910861	RLK	875	GSBRNA2T00112398001	AT2G19210.1	0
BnaA07g11830D	U	chrA07	10923780	10928126	RLK	874	GSBRNA2T00112402001	AT4G29990.1	0
BnaA07g11960D	X	chrA07	11042099	11046739	RLK	1063	GSBRNA2T00112420001	AT5G67280.1	0
BnaA07g12030D	X	chrA07	11079239	11082053	RLK	684	GSBRNA2T00112430001	AT5G67200.1	0
BnaA07g12270D	X	chrA07	11203905	11207179	NBS>NL	750	GSBRNA2T00112460001	AT5G66900.1	0
BnaA07g12280D	X	chrA07	11208605	11211546	NBS>NL	747	GSBRNA2T00112461001	AT5G66900.1	0
BnaA07g12430D	X	chrA07	11277281	11280516	TM-CC	617	GSBRNA2T00081687001	AT5G66620.1	0
BnaA07g12900D	I	chrA07	11580536	11583489	RLK	632	GSBRNA2T00118621001	AT2G26730.1	0
BnaA07g13020D	I	chrA07	11663786	11666978	RLK	952	GSBRNA2T00118634001	AT2G27060.1	0
BnaA07g13130D	I	chrA07	11734005	11735279	TM-CC	345	GSBRNA2T00118651001	AT2G27300.1	0
BnaA07g13740D	I	chrA07	12121749	12124249	RLK	563	GSBRNA2T00118727001	AT2G28250.2	0
BnaA07g14270D		chrA07	12613001	12617190	RLK	876	GSBRNA2T00088388001	AT2G29000.1	0
BnaA07g14370D	S	chrA07	12722266	12724266	RLK	609	GSBRNA2T00098480001	AT5G38250.1	0
BnaA07g14510D	B	chrA07	12793869	12806109	RLK	710	GSBRNA2T00098498001	AT1G29720.1	0
BnaA07g14620D	S	chrA07	12849147	12851315	RLK	722	GSBRNA2T00098513001	AT5G39000.1	0
BnaA07g14940D	S	chrA07	13052508	13056462	RLK	657	GSBRNA2T00098557001	AT5G40380.1	0
BnaA07g15300D	S	chrA07	13263608	13266579	RLK	643	GSBRNA2T00098602001	AT5G41180.1	0
BnaA07g15400D	S	chrA07	13339637	13343665	NBS>TNL	992	GSBRNA2T00098616001	AT5G41540.1	0
BnaA07g16040D	N	chrA07	13688746	13692566	RLP	604	GSBRNA2T00098700001	AT3G53240.1	6.01e-143
BnaA07g16720D	N	chrA07	14141467	14143876	RLK	686	GSBRNA2T00098789001	AT3G56100.1	0
BnaA07g17000D	P	chrA07	14329678	14332332	NBS>CNL	781	GSBRNA2T00098829001	AT4G10780.1	0
BnaA07g17760D	C	chrA07	14746825	14752024	RLK	1004	GSBRNA2T00098923001	AT1G56145.1	0
BnaA07g18000D	N	chrA07	14840744	14842279	RLK	373	GSBRNA2T00098948001	AT3G58690.1	0
BnaA07g18180D	N	chrA07	14948610	14951942	RLK	513	GSBRNA2T00098971001	AT3G59110.1	0
BnaA07g18480D	N	chrA07	15059550	15061183	RLK	465	GSBRNA2T00099004001	AT3G59700.1	0
BnaA07g18680D	I	chrA07	15155871	15158269	TM-CC	465	GSBRNA2T00099025001	AT2G28580.1	3.99e-132
BnaA07g18770D	N	chrA07	15221475	15223647	TM-CC	240	GSBRNA2T00099034001	AT3G60600.1	5.65e-147
BnaA07g18880D	N	chrA07	15251200	15254796	TM-CC	474	GSBRNA2T00099046001	AT3G61050.2	0
BnaA07g19680D	E	chrA07	15648130	15658062	TM-CC	1467	GSBRNA2T00099136001	AT1G79830.3	0
BnaA07g20220D	E	chrA07	15912743	15915383	RLK	794	GSBRNA2T00099195001	AT1G79680.1	0
BnaA07g20630D	E	chrA07	16099015	16102110	RLK	626	GSBRNA2T00099242001	AT1G78290.3	3e-169
BnaA07g22180D	D	chrA07	17017127	17018791	RLK	140	GSBRNA2T00099437001	AT1G59580.2	1.13e-68
BnaA07g22380D	E	chrA07	17102001	17102579	RLP	172	GSBRNA2T00099458001	AT1G74170.1	1.71e-79
BnaA07g22390D		chrA07	17103048	17106136	RLP	740	GSBRNA2T00099459001	AT5G49290.1	0
BnaA07g22480D	E	chrA07	17137951	17143065	TM-CC	1012	GSBRNA2T00099470001	AT1G73860.1	0
BnaA07g22860D	E	chrA07	17315275	17319526	RLK	1103	GSBRNA2T00099523001	AT1G73080.1	0
BnaA07g22910D	E	chrA07	17342706	17349532	NBS>OTHER	1190	GSBRNA2T00099529001	AT1G72960.1	0
BnaA07g22930D	P	chrA07	17359494	17361148	NBS>TN	303	GSBRNA2T00099532001	AT4G09420.1	5.27e-90
BnaA07g22940D	E	chrA07	17361701	17371259	NBS>TNL	1353	GSBRNA2T00099533001	AT1G72840.2	0
BnaA07g23060D	E	chrA07	17428566	17430873	RLK	670	GSBRNA2T00099547001	AT1G72460.1	0
BnaA07g23160D	E	chrA07	17475070	17479173	RLK	926	GSBRNA2T00099557001	AT1G72180.1	0
BnaA07g23390D	E	chrA07	17608650	17612285	RLK	709	GSBRNA2T00099588001	AT1G71830.1	0
BnaA07g23520D	E	chrA07	17697914	17700347	RLP	756	GSBRNA2T00099607001	AT1G71390.1	0
BnaA07g23530D	E	chrA07	17701985	17704498	RLP	747	GSBRNA2T00099609001	AT1G71390.1	0
BnaA07g23560D	Q	chrA07	17712648	17719500	TM-CC	1170	GSBRNA2T00099612001	AT5G26780.1	0
BnaA07g24040D	E	chrA07	17966513	17968614	RLK	599	GSBRNA2T00089392001	AT1G69910.1	0
BnaA07g24250D	E	chrA07	18133719	18138727	RLP	473	GSBRNA2T00124303001	AT1G69526.2	1.41e-66
BnaA07g24260D		chrA07	18144374	18150974	NBS>TNL	962	GSBRNA2T00124305001	AT2G14080.1	0
BnaA07g24490D	E	chrA07	18335971	18338927	RLK	666	GSBRNA2T00124341001	AT1G68690.1	0
BnaA07g25320D	E	chrA07	18860218	18864656	TM-CC	758	GSBRNA2T00124450001	AT1G65540.1	0
BnaA07g25440D	E	chrA07	18912730	18915813	RLK	619	GSBRNA2T00124463001	AT1G65800.1	0
BnaA07g25460D	E	chrA07	18918097	18921138	RLK	619	GSBRNA2T00124466001	AT1G65800.1	0
BnaA07g25480D	E	chrA07	18922836	18926589	RLK	492	GSBRNA2T00124468001	AT1G65800.1	0
BnaA07g25630D	E	chrA07	18985503	18989272	RLK	943	GSBRNA2T00124485001	AT1G66150.1	0
BnaA07g25970D	U	chrA07	19172363	19176477	RLK	854	GSBRNA2T00102188001	AT4G21380.1	0
BnaA07g26080D	E	chrA07	19227827	19229876	RLP	393	GSBRNA2T00102176001	AT1G66830.1	0
BnaA07g26100D	V	chrA07	19235964	19241268	NBS>TNL	1161	GSBRNA2T00102173001	AT5G46450.1	0
BnaA07g26110D	E	chrA07	19241526	19247159	RLK	735	GSBRNA2T00102172001	AT1G66880.1	0
BnaA07g26120D	E	chrA07	19249221	19261568	RLK	1106	GSBRNA2T00102170001	AT1G66880.1	1.55e-153
BnaA07g26140D	E	chrA07	19266609	19269577	RLK	623	GSBRNA2T00102167001	AT1G66880.1	0
BnaA07g26420D	E	chrA07	19438101	19440853	RLK	716	GSBRNA2T00102134001	AT1G67510.1	0
BnaA07g26650D	E	chrA07	19516612	19521949	RLK	1027	GSBRNA2T00102107001	AT1G67720.1	0
BnaA07g27340D	E	chrA07	19884383	19887847	RLK	734	GSBRNA2T00102023001	AT1G68690.1	0
BnaA07g28520D	E	chrA07	20574454	20576256	RLK	600	GSBRNA2T00066579001	AT1G69990.1	0
BnaA07g28630D	E	chrA07	20666813	20668882	RLK	573	GSBRNA2T00066594001	AT1G70110.1	0
BnaA07g28640D	E	chrA07	20670943	20672715	RLK	558	GSBRNA2T00066595001	AT1G70130.1	0
BnaA07g29310D	E	chrA07	21017507	21024789	RLP	1318	GSBRNA2T00102468001	AT1G71400.1	0
BnaA07g29610D	E	chrA07	21144739	21148857	RLK	625	GSBRNA2T00102501001	AT1G71830.1	0
BnaA07g29920D	E	chrA07	21306151	21310768	RLK	974	GSBRNA2T00102534001	AT1G72180.1	0
BnaA07g30050D	E	chrA07	21370891	21374421	RLK	1088	GSBRNA2T00102550001	AT1G72300.1	0
BnaA07g30480D	E	chrA07	21578818	21580246	NBS>NBS	305	GSBRNA2T00102605001	AT1G72890.2	2.53e-112
BnaA07g30490D	E	chrA07	21582722	21584083	NBS>TN	378	GSBRNA2T00102606001	AT1G72950.1	0
BnaA07g30500D	E	chrA07	21589130	21590643	NBS>TN	405	GSBRNA2T00102607001	AT1G72890.1	0
BnaA07g30510D	E	chrA07	21593312	21595366	NBS>TN	376	GSBRNA2T00102609001	AT1G72950.1	0
BnaA07g30520D	E	chrA07	21597911	21599042	NBS>TX	223	GSBRNA2T00102611001	AT1G72920.1	2.7e-86
BnaA07g30530D	E	chrA07	21599164	21603221	TM-CC	790	GSBRNA2T00102612001	AT1G72960.1	0
BnaA07g31020D	E	chrA07	21797338	21804545	RLK	969	GSBRNA2T00102667001	AT1G73660.1	0
BnaA07g31330D	E	chrA07	21937421	21940964	RLP	829	GSBRNA2T00102705001	AT1G74190.1	0
BnaA07g31340D	C	chrA07	21941762	21945832	RLP	813	GSBRNA2T00102706001	AT2G25470.1	0
BnaA07g31480D	E	chrA07	21984784	21988916	RLK	1122	GSBRNA2T00102721001	AT1G74360.1	0
BnaA07g31570D	E	chrA07	22022385	22023900	TM-CC	368	GSBRNA2T00102736001	AT1G74450.1	0
BnaA07g32120D	E	chrA07	22308633	22311884	RLK	965	GSBRNA2T00146668001	AT1G75820.1	0
BnaA07g34550D	E	chrA07	23459671	23462956	RLK	692	GSBRNA2T00146395001	AT1G78980.1	0
BnaA07g34770D	R	chrA07	23563278	23567836	NBS>TNL	963	GSBRNA2T00146370001	AT5G17680.1	0
BnaA07g35000D	R	chrA07	23681043	23684768	NBS>TNL	959	GSBRNA2T00146342001	AT5G17680.1	0
BnaA07g35080D	E	chrA07	23711665	23713687	RLK	599	GSBRNA2T00146333001	AT1G79670.1	0
BnaA07g35110D	E	chrA07	23715213	23716877	RLK	382	GSBRNA2T00146330001	AT1G79680.1	9.27e-106
BnaA07g35440D		chrA07	23829426	23831729	RLK	428	GSBRNA2T00146297001	AT1G80640.1	0
BnaA07g36140D	H	chrA07_random	159602	161235	RLK	428	GSBRNA2T00022975001	AT2G18470.1	0
BnaA07g36160D	H	chrA07_random	174197	176896	RLK	618	GSBRNA2T00046901001	AT2G18470.1	0
BnaA07g36920D	B	chrA07_random	766060	768157	RLK	625	GSBRNA2T00024881001	AT1G25390.1	0
BnaA07g37110D	B	chrA07_random	871131	876760	TM-CC	701	GSBRNA2T00098300001	AT1G25580.1	0
BnaA07g37390D	X	chrA07_random	1065279	1067874	RLK	617	GSBRNA2T00011538001	AT5G66790.1	0
BnaA07g37980D	J	chrA07_random	1392524	1395032	TM-CC	240	GSBRNA2T00018009001	AT2G45140.1	1.96e-143
BnaA07g38100D	N	chrA07_random	1463382	1466886	TM-CC	422	GSBRNA2T00025149001	AT3G61415.2	0
BnaA07g38270D	E	chrA07_random	1551067	1552560	RLP	497	GSBRNA2T00022534001	AT1G80080.1	0
BnaA07g38440D	E	chrA07_random	1624405	1627648	TM-CC	398	GSBRNA2T00022873001	AT1G78915.3	0
BnaA07g38520D	E	chrA07_random	1675847	1677797	NBS>TN	431	GSBRNA2T00068325001	AT1G72890.1	0
BnaA07g38650D	E	chrA07_random	1763133	1767000	RLP	799	GSBRNA2T00019706001	AT1G71400.1	0
BnaA07g39120D	E	chrA07_random	1991106	1992519	RLK	351	GSBRNA2T00006975001	AT1G78530.1	0
BnaA08g00070D	C	chrA08	49783	55650	RLK	1033	GSBRNA2T00074703001	AT1G56130.1	0
BnaA08g00410D	C	chrA08	262206	266058	RLK	1165	GSBRNA2T00074654001	AT1G55610.2	0
BnaA08g01020D	C	chrA08	732895	736732	RLK	716	GSBRNA2T00114137001	AT1G53730.1	0
BnaA08g01230D	C	chrA08	930798	932564	TM-CC	588	GSBRNA2T00114177001	AT1G53270.1	0
BnaA08g01420D	C	chrA08	1126376	1127090	NBS>TX	207	GSBRNA2T00114212001	AT1G52900.1	2.43e-106
BnaA08g01510D	C	chrA08	1275041	1277601	RLK	546	GSBRNA2T00114225001	AT1G52310.1	0
BnaA08g01530D	C	chrA08	1283153	1285688	RLK	513	GSBRNA2T00114227001	AT1G52290.1	0
BnaA08g01610D	M	chrA08	1338834	1341475	RLK	786	GSBRNA2T00114237001	AT3G47090.1	0
BnaA08g01780D	C	chrA08	1474443	1478188	RLK	665	GSBRNA2T00085753001	AT1G51940.1	0
BnaA08g02100D	C	chrA08	1615170	1616365	RLP	366	GSBRNA2T00081333001	AT1G50610.1	0
BnaA08g02210D	C	chrA08	1774626	1778791	NBS>CNL	835	GSBRNA2T00081311001	AT1G50180.1	0
BnaA08g02250D	F	chrA08	1801902	1803902	RLP	666	GSBRNA2T00081306001	AT1G71390.1	0
BnaA08g03220D	C	chrA08	2635742	2638238	RLK	647	GSBRNA2T00073747001	AT1G48480.1	0
BnaA08g05360D	E	chrA08	5343590	5353813	RLK	387	GSBRNA2T00086811001	AT1G70530.1	0
BnaA08g05370D	E	chrA08	5363083	5366111	RLK	618	GSBRNA2T00086806001	AT1G70530.1	0
BnaA08g05380D	E	chrA08	5367354	5370506	RLK	644	GSBRNA2T00086805001	AT1G70520.1	0
BnaA08g05500D	E	chrA08	5403913	5407050	RLK	752	GSBRNA2T00086790001	AT1G23540.1	0
BnaA08g06080D		chrA08	6008140	6012801	TM-CC	919	GSBRNA2T00021112001	AT4G16150.1	0
BnaA08g06400D	B	chrA08	6356399	6359346	RLK	956	GSBRNA2T00084054001	AT1G34420.1	0
BnaA08g06440D	B	chrA08	6386144	6388768	RLK	828	GSBRNA2T00084050001	AT1G34300.1	0
BnaA08g07010D	B	chrA08	7056856	7059597	TM-CC	265	GSBRNA2T00073608001	AT1G32050.1	0
BnaA08g07680D	B	chrA08	7599617	7602963	TM-CC	393	GSBRNA2T00036967001	AT1G31810.1	3.15e-152
BnaA08g08920D	F	chrA08	8653277	8655982	RLP	577	GSBRNA2T00126931001	AT3G05360.1	2.94e-159
BnaA08g09000D	F	chrA08	8705546	8707078	RLP	283	GSBRNA2T00126922001	AT3G05360.1	1.15e-75
BnaA08g09010D	E	chrA08	8707209	8707769	RLP	186	GSBRNA2T00126921001	AT1G71390.1	8.82e-85
BnaA08g09210D	U	chrA08	8891407	8895987	NBS>TNL	702	GSBRNA2T00126894001	AT4G19500.2	0
BnaA08g09220D	U	chrA08	8896816	8901417	NBS>TNL	1155	GSBRNA2T00126893001	AT4G19510.1	0
BnaA08g09980D	U	chrA08	9366531	9371746	RLK	1033	GSBRNA2T00126801001	AT4G20940.1	0
BnaA08g10100D	R	chrA08	9456085	9467947	NBS>TNL	1758	GSBRNA2T00126782001	AT5G11250.1	0
BnaA08g10150D	U	chrA08	9505469	9508875	RLK	698	GSBRNA2T00126775001	AT4G22130.1	0
BnaA08g10520D	U	chrA08	9737862	9740463	RLK	672	GSBRNA2T00126730001	AT4G23190.1	0
BnaA08g10530D	U	chrA08	9740937	9743595	RLK	704	GSBRNA2T00126729001	AT4G23190.1	0
BnaA08g10600D	U	chrA08	9817985	9824479	RLK	1273	GSBRNA2T00126717001	AT4G23130.2	0
BnaA08g10610D	U	chrA08	9825531	9828078	RLK	642	GSBRNA2T00126716001	AT4G23260.1	0
BnaA08g10640D	U	chrA08	9862297	9863391	TM-CC	364	GSBRNA2T00126711001	AT4G23530.1	2.09e-176
BnaA08g11180D	U	chrA08	10218438	10221136	RLK	661	GSBRNA2T00126646001	AT4G34440.1	0
BnaA08g11770D	U	chrA08	10571726	10575267	RLK	612	GSBRNA2T00081297001	AT4G33430.1	0
BnaA08g11840D	U	chrA08	10622230	10625558	NBS>NL	821	GSBRNA2T00081287001	AT4G33300.2	0
BnaA08g12250D	U	chrA08	10924226	10927059	RLK	826	GSBRNA2T00021907001	AT4G32300.1	0
BnaA08g12770D	U	chrA08	11266386	11268235	RLK	398	GSBRNA2T00021833001	AT4G30960.1	0
BnaA08g13540D	U	chrA08	11694518	11696501	RLK	580	GSBRNA2T00078792001	AT4G29050.1	0
BnaA08g13930D	U	chrA08	11920352	11924814	TM-CC	648	GSBRNA2T00078844001	AT4G27970.1	0
BnaA08g14260D	U	chrA08	12156391	12157806	RLK	471	GSBRNA2T00078892001	AT4G26890.1	0
BnaA08g14760D		chrA08	12387495	12391501	NBS>TNL	654	GSBRNA2T00027310001	AT2G14080.1	3.59e-125
BnaA08g15070D	M	chrA08	12605781	12607951	RLK	697	GSBRNA2T00027261001	AT3G47570.1	0
BnaA08g15160D	U	chrA08	12664344	12671696	NBS>OTHER	1801	GSBRNA2T00027249001	AT4G36140.1	0
BnaA08g15180D	U	chrA08	12693358	12700279	NBS>TNL	1174	GSBRNA2T00027244001	AT4G36150.1	0
BnaA08g15550D	F	chrA08	12906981	12909113	NBS>TN	271	GSBRNA2T00079466001	AT3G04210.1	2.28e-102
BnaA08g15560D	E	chrA08	12909174	12918964	NBS>TNL	1678	GSBRNA2T00079465001	AT5G11250.1	0
BnaA08g15570D	R	chrA08	12919045	12923143	NBS>TX	800	GSBRNA2T00079464001	AT5G11250.1	1.81e-147
BnaA08g16300D	D	chrA08	13331810	13339025	NBS>TNL	810	GSBRNA2T00150947001	AT1G57650.1	1.83e-156
BnaA08g16520D		chrA08	13430884	13435214	RLK	1106	GSBRNA2T00150919001	AT4G39400.1	0
BnaA08g16720D		chrA08	13517879	13521291	RLK	857	GSBRNA2T00150895001	AT4G39110.1	0
BnaA08g17440D	B	chrA08	13901572	13904671	RLK	477	GSBRNA2T00150804001	AT1G30270.1	0
BnaA08g17760D	B	chrA08	14049837	14055841	RLK	1014	GSBRNA2T00150765001	AT1G29750.2	0
BnaA08g17770D	B	chrA08	14057018	14057739	RLK	184	GSBRNA2T00150764001	AT1G29720.1	1.48e-82
BnaA08g17790D	B	chrA08	14059317	14073834	RLK	1755	GSBRNA2T00150762001	AT1G29720.1	0
BnaA08g18050D	B	chrA08	14220451	14222025	RLK	524	GSBRNA2T00150726001	AT1G29230.1	0
BnaA08g18290D	B	chrA08	14322649	14326209	RLK	961	GSBRNA2T00150694001	AT1G28440.1	0
BnaA08g19110D	A	chrA08	14743766	14744953	RLP	321	GSBRNA2T00059982001	AT1G07390.2	1.67e-117
BnaA08g20150D	B	chrA08	15282927	15290334	NBS>TNL	1189	GSBRNA2T00083962001	AT1G27170.1	0
BnaA08g20170D	B	chrA08	15299747	15304559	NBS>TNL	1386	GSBRNA2T00083959001	AT1G27170.1	0
BnaA08g20440D	B	chrA08	15420865	15423623	RLK	659	GSBRNA2T00073042001	AT1G23540.1	0
BnaA08g20730D	U	chrA08	15532970	15535900	RLK	715	GSBRNA2T00073077001	AT1G69730.1	0
BnaA08g21140D	B	chrA08	15737129	15739025	RLP	415	GSBRNA2T00102765001	AT1G21880.2	0
BnaA08g21390D	B	chrA08	15849121	15851623	RLK	737	GSBRNA2T00102794001	AT1G21230.1	0
BnaA08g21400D	B	chrA08	15855866	15861632	RLK	691	GSBRNA2T00102796001	AT1G21250.1	0
BnaA08g21410D	B	chrA08	15861701	15864159	RLK	625	GSBRNA2T00102797001	AT1G21250.1	0
BnaA08g22050D		chrA08	16152315	16156369	RLK	786	GSBRNA2T00102872001	AT1G19390.1	0
BnaA08g22800D	A	chrA08	16441888	16447283	TM-CC	518	GSBRNA2T00102955001	AT1G18070.3	0
BnaA08g23030D		chrA08	16543547	16547586	NBS>TNL	1037	GSBRNA2T00102985001	AT5G48770.1	0
BnaA08g23050D	A	chrA08	16551584	16555089	RLK	706	GSBRNA2T00102988001	AT1G17540.1	0
BnaA08g23230D	A	chrA08	16622744	16625009	RLP	682	GSBRNA2T00103010001	AT1G17250.1	0
BnaA08g24860D	A	chrA08	17259187	17261926	NBS>NL	892	GSBRNA2T00015202001	AT1G12220.2	0
BnaA08g25300D	A	chrA08	17411623	17414983	RLK	833	GSBRNA2T00015151001	AT1G11340.1	0
BnaA08g25330D	A	chrA08	17445158	17450072	RLK	1188	GSBRNA2T00015145001	AT1G11330.2	0
BnaA08g25340D	A	chrA08	17451861	17455560	TM-CC	553	GSBRNA2T00015144001	AT1G11310.1	0
BnaA08g25350D	A	chrA08	17455635	17458618	RLK	823	GSBRNA2T00015143001	AT1G11300.1	0
BnaA08g25370D	D	chrA08	17467710	17470983	RLK	824	GSBRNA2T00015141001	AT1G61360.1	0
BnaA08g25650D	A	chrA08	17600789	17604037	RLK	728	GSBRNA2T00015107001	AT1G10620.1	0
BnaA08g26050D	A	chrA08	17749166	17752358	RLK	966	GSBRNA2T00047128001	AT1G09970.1	0
BnaA08g26370D	A	chrA08	17876080	17878691	NBS>CNL	757	GSBRNA2T00047167001	AT1G12280.1	5.61e-177
BnaA08g26380D	A	chrA08	17882304	17884284	NBS>NBS	177	GSBRNA2T00047169001	AT1G12290.2	1.64e-52
BnaA08g26400D	V	chrA08	17886725	17887400	NBS>CN	200	GSBRNA2T00047171001	AT5G47260.1	2.64e-43
BnaA08g26410D	P	chrA08	17887487	17889322	NBS>NL	500	GSBRNA2T00047172001	AT4G10780.1	1.78e-115
BnaA08g26460D	A	chrA08	17902709	17904340	RLP	424	GSBRNA2T00047177001	AT1G05080.1	7.79e-120
BnaA08g26470D	A	chrA08	17910865	17912405	RLP	403	GSBRNA2T00047178001	AT1G05080.1	5.24e-125
BnaA08g26740D	A	chrA08	18013564	18016920	TM-CC	381	GSBRNA2T00047209001	AT1G08820.2	0
BnaA08g26860D	A	chrA08	18068706	18072667	RLK	1020	GSBRNA2T00047224001	AT1G08590.1	0
BnaA08g27490D	A	chrA08	18304912	18306668	TM-CC	283	GSBRNA2T00089633001	AT1G03550.1	0
BnaA08g28110D	E	chrA08	18545193	18547686	RLK	650	GSBRNA2T00089700001	AT1G69730.1	2.47e-109
BnaA08g28120D	E	chrA08	18548919	18551482	RLK	756	GSBRNA2T00089701001	AT1G69730.1	0
BnaA08g28390D	A	chrA08	18678784	18685876	RLK	900	GSBRNA2T00089731001	AT1G05700.1	0
BnaA08g29030D		chrA08	18920629	18925252	RLK	823	GSBRNA2T00089806001	AT2G14510.1	0
BnaA08g30460D	U	chrA08_random	1515788	1518662	RLK	844	GSBRNA2T00014308001	AT4G20270.1	0
BnaA08g30560D	E	chrA08_random	1561986	1562555	NBS>TX	189	GSBRNA2T00042346001	AT1G65850.1	6.3e-73
BnaA08g30660D	E	chrA08_random	1635483	1638243	RLK	599	GSBRNA2T00033777001	AT1G70530.1	0
BnaA09g00050D	O	chrA09	17488	19794	RLK	466	GSBRNA2T00091224001	AT4G01330.1	0
BnaA09g00780D	O	chrA09	491394	493454	RLK	468	GSBRNA2T00018425001	AT4G02420.1	3.4e-112
BnaA09g00970D	O	chrA09	558955	560512	RLK	482	GSBRNA2T00018450001	AT4G02630.1	0
BnaA09g01530D	O	chrA09	826527	830778	RLK	768	GSBRNA2T00091290001	AT4G03390.1	0
BnaA09g02190D	L	chrA09	1101143	1104270	RLK	1014	GSBRNA2T00009867001	AT3G28040.1	0
BnaA09g02670D	D	chrA09	1347478	1351256	NBS>NL	946	GSBRNA2T00009806001	AT1G59620.1	0
BnaA09g02800D	V	chrA09	1431135	1433415	RLK	746	GSBRNA2T00009788001	AT5G47850.1	0
BnaA09g03220D		chrA09	1618543	1621740	RLK	835	GSBRNA2T00009731001	AT5G48940.1	0
BnaA09g04680D	Q	chrA09	2306783	2308789	TM-CC	476	GSBRNA2T00009573001	AT5G25140.1	0
BnaA09g05020D	Q	chrA09	2468247	2470518	RLK	621	GSBRNA2T00009613001	AT5G24100.1	0
BnaA09g05220D	Q	chrA09	2568165	2570680	RLK	486	GSBRNA2T00094747001	AT5G23580.1	0
BnaA09g05490D	X	chrA09	2708597	2714621	RLK	1258	GSBRNA2T00094718001	AT5G60900.1	0
BnaA09g06200D	X	chrA09	3063692	3067266	RLK	602	GSBRNA2T00094636001	AT5G62710.1	0
BnaA09g06560D	X	chrA09	3213298	3216474	RLK	676	GSBRNA2T00094593001	AT5G63410.1	0
BnaA09g06990D	X	chrA09	3400166	3406297	TM-CC	1084	GSBRNA2T00005776001	AT5G64740.1	0
BnaA09g07170D	X	chrA09	3546822	3549882	RLK	989	GSBRNA2T00005755001	AT5G65710.1	0
BnaA09g07230D	X	chrA09	3588218	3589082	RLP	243	GSBRNA2T00005745001	AT5G65830.1	2.02e-117
BnaA09g07530D	M	chrA09	3707394	3709211	NBS>NL	369	GSBRNA2T00005706001	AT3G46730.1	2.3e-92
BnaA09g07700D	X	chrA09	3765226	3768474	NBS>CNL	817	GSBRNA2T00005686001	AT5G66900.1	0
BnaA09g07720D	X	chrA09	3770576	3772469	NBS>CNL	421	GSBRNA2T00005684001	AT5G66890.1	0
BnaA09g07790D	X	chrA09	3797009	3799577	TM-CC	502	GSBRNA2T00005675001	AT5G66640.1	0
BnaA09g08620D	W	chrA09	4327394	4328623	RLP	332	GSBRNA2T00063729001	AT5G56420.2	5.18e-42
BnaA09g09270D	C	chrA09	4628650	4631616	RLP	988	GSBRNA2T00045033001	AT1G45616.1	0
BnaA09g09910D	S	chrA09	5043669	5045900	TM-CC	657	GSBRNA2T00091606001	AT5G35160.2	0
BnaA09g10190D	H	chrA09	5216747	5220805	RLK	732	GSBRNA2T00068564001	AT2G20300.1	0
BnaA09g10520D	D	chrA09	5372257	5374701	NBS>CNL	814	GSBRNA2T00068610001	AT1G63350.1	0
BnaA09g10940D	D	chrA09	5626703	5630308	RLK	669	GSBRNA2T00056397001	AT1G63430.1	0
BnaA09g11070D	H	chrA09	5701866	5704205	NBS>TX	233	GSBRNA2T00056415001	AT2G20142.1	5.84e-42
BnaA09g11190D	D	chrA09	5790882	5794633	NBS>TNL	1035	GSBRNA2T00056436001	AT1G63730.1	0
BnaA09g11200D	D	chrA09	5795017	5798514	NBS>NL	433	GSBRNA2T00056437001	AT1G63740.1	2.17e-148
BnaA09g11290D		chrA09	5846078	5847316	TM-CC	412	GSBRNA2T00056451001	AT1G63930.1	0
BnaA09g11650D	D	chrA09	6009515	6016303	NBS>TNL	1043	GSBRNA2T00065552001	AT1G63730.1	0
BnaA09g11730D	W	chrA09	6072840	6076397	NBS>TNL	894	GSBRNA2T00065543001	AT5G58120.1	2.91e-179
BnaA09g11740D		chrA09	6078779	6082345	NBS>OTHER	1042	GSBRNA2T00065542001	AT1G63880.1	0
BnaA09g11760D		chrA09	6087668	6092971	NBS>TNL	857	GSBRNA2T00065540001	AT1G63880.1	0
BnaA09g12030D		chrA09	6312470	6314311	RLK	591	GSBRNA2T00065498001	AT1G64210.1	0
BnaA09g12550D	D	chrA09	6654951	6657993	TM-CC	782	GSBRNA2T00081861001	AT1G63250.1	0
BnaA09g13280D	S	chrA09	7322379	7323916	NBS>TX	257	GSBRNA2T00070632001	AT5G41550.1	1.61e-67
BnaA09g13340D	W	chrA09	7453228	7457969	RLK	931	GSBRNA2T00070621001	AT5G49760.1	0
BnaA09g13350D	W	chrA09	7487619	7492443	RLK	938	GSBRNA2T00070616001	AT5G49760.1	0
BnaA09g13720D	D	chrA09	7799803	7802895	RLK	777	GSBRNA2T00070568001	AT1G61490.1	0
BnaA09g13740D	D	chrA09	7805324	7807768	RLK	624	GSBRNA2T00070566001	AT1G61480.1	0
BnaA09g13770D	D	chrA09	7811311	7814494	RLK	601	GSBRNA2T00070563001	AT1G61380.1	0
BnaA09g13780D	D	chrA09	7815234	7819330	RLK	818	GSBRNA2T00070562001	AT1G61370.1	0
BnaA09g13820D	D	chrA09	7850754	7853353	TM-CC	292	GSBRNA2T00070557001	AT1G61250.1	0
BnaA09g13850D	D	chrA09	7881800	7884618	NBS>CNL	496	GSBRNA2T00070551001	AT1G61190.1	1.36e-121
BnaA09g13890D	D	chrA09	7926371	7927543	NBS>TX	198	GSBRNA2T00070543001	AT1G61105.1	3.1e-110
BnaA09g14320D	S	chrA09	8197732	8202322	NBS>TNL	952	GSBRNA2T00081578001	AT5G38850.1	0
BnaA09g14420D	D	chrA09	8256760	8261221	NBS>NL	964	GSBRNA2T00081565001	AT1G59620.1	0
BnaA09g14560D	D	chrA09	8386492	8388162	NBS>NL	406	GSBRNA2T00081543001	AT1G58410.1	9.51e-137
BnaA09g14680D	D	chrA09	8454964	8458410	NBS>NL	898	GSBRNA2T00091886001	AT1G58390.1	0
BnaA09g14980D	R	chrA09	8678776	8679760	NBS>TX	255	GSBRNA2T00068773001	AT5G18370.1	1.3e-64
BnaA09g15420D	M	chrA09	8967583	8970709	RLK	980	GSBRNA2T00073425001	AT3G47570.1	0
BnaA09g15910D	S	chrA09	9346871	9348211	RLK	446	GSBRNA2T00074625001	AT5G35370.1	0
BnaA09g16680D	R	chrA09	10043740	10052430	NBS>TNL	894	GSBRNA2T00053120001	AT5G11250.1	0
BnaA09g17370D	V	chrA09	10505534	10508050	NBS>TX	264	GSBRNA2T00070914001	AT5G44910.1	4.15e-55
BnaA09g17380D	I	chrA09	10515175	10515640	RLP	126	GSBRNA2T00070912001	AT2G26030.3	4.44e-32
BnaA09g17420D	V	chrA09	10541119	10544528	NBS>TX	443	GSBRNA2T00070907001	AT5G45000.1	0
BnaA09g17530D	K	chrA09	10676150	10680515	NBS>TX	305	GSBRNA2T00070893001	AT2G03300.1	3.2e-55
BnaA09g17850D	X	chrA09	10992291	10995045	NBS>CNL	664	GSBRNA2T00058034001	AT5G63020.1	3.41e-142
BnaA09g17950D	V	chrA09	11052237	11056365	RLK	864	GSBRNA2T00058046001	AT5G46330.1	0
BnaA09g18010D	V	chrA09	11116934	11123544	NBS>TNL	1192	GSBRNA2T00058058001	AT5G46470.1	0
BnaA09g18030D	V	chrA09	11134256	11143774	NBS>TNL	1109	GSBRNA2T00058060001	AT5G46450.1	0
BnaA09g18270D	V	chrA09	11383095	11386192	TM-CC	606	GSBRNA2T00072360001	AT5G47380.1	0
BnaA09g19610D		chrA09	12682612	12690788	RLK	1322	GSBRNA2T00117883001	AT3G25840.1	0
BnaA09g19850D		chrA09	12810216	12812980	RLK	648	GSBRNA2T00083820001	AT4G05200.1	0
BnaA09g20020D	M	chrA09	13007680	13009701	RLK	673	GSBRNA2T00094455001	AT3G45330.1	0
BnaA09g20070D		chrA09	13041543	13043724	RLK	688	GSBRNA2T00094461001	AT4G04960.1	0
BnaA09g20140D	O	chrA09	13106121	13108119	TM-CC	352	GSBRNA2T00094472001	AT4G04920.2	4.82e-131
BnaA09g20400D	O	chrA09	13291603	13295153	RLK	655	GSBRNA2T00094502001	AT4G04540.1	0
BnaA09g20410D	O	chrA09	13298226	13300995	RLK	655	GSBRNA2T00094504001	AT4G04540.1	0
BnaA09g20420D	O	chrA09	13323616	13326198	RLK	638	GSBRNA2T00094506001	AT4G04490.1	0
BnaA09g20430D	O	chrA09	13334985	13338065	RLK	649	GSBRNA2T00094509001	AT4G04490.1	0
BnaA09g20490D	O	chrA09	13376631	13379949	TM-CC	895	GSBRNA2T00094516001	AT4G04370.1	0
BnaA09g20940D	P	chrA09	13716318	13724538	NBS>NL	779	GSBRNA2T00145397001	AT4G12020.1	0
BnaA09g21070D	R	chrA09	13812718	13815188	RLP	387	GSBRNA2T00145416001	AT5G18370.1	1.42e-103
BnaA09g21180D	P	chrA09	13881844	13889597	NBS>TX	1039	GSBRNA2T00145431001	AT4G12020.3	0
BnaA09g21190D	P	chrA09	13895250	13902764	NBS>TX	924	GSBRNA2T00145432001	AT4G12010.1	0
BnaA09g21200D	P	chrA09	13903561	13910991	NBS>NL	1126	GSBRNA2T00145434001	AT4G12020.3	0
BnaA09g21220D	P	chrA09	13925803	13930081	NBS>TNL	1186	GSBRNA2T00145436001	AT4G12010.1	0
BnaA09g21630D	P	chrA09	14283490	14286043	RLK	673	GSBRNA2T00145501001	AT4G11530.1	0
BnaA09g21640D	P	chrA09	14286629	14289279	RLK	628	GSBRNA2T00145502001	AT4G11490.1	0
BnaA09g21700D	P	chrA09	14326980	14329437	RLK	640	GSBRNA2T00145511001	AT4G11530.1	0
BnaA09g21840D	P	chrA09	14478261	14479544	TM-CC	360	GSBRNA2T00145530001	AT4G11300.1	0
BnaA09g22000D	E	chrA09	14620520	14623755	RLK	693	GSBRNA2T00145550001	AT1G66880.1	0
BnaA09g23400D	N	chrA09	16042701	16043581	RLK	135	GSBRNA2T00156460001	AT3G55450.1	4.4e-13
BnaA09g23770D	U	chrA09	16365748	16368398	RLK	669	GSBRNA2T00156517001	AT4G23190.1	0
BnaA09g24290D	N	chrA09	17028121	17029911	RLP	419	GSBRNA2T00156611001	AT3G51530.1	3.34e-173
BnaA09g25950D	B	chrA09	19107070	19109797	RLK	853	GSBRNA2T00113761001	AT1G30570.1	0
BnaA09g26080D	B	chrA09	19186377	19197085	RLK	1309	GSBRNA2T00113745001	AT1G30470.1	0
BnaA09g26270D	B	chrA09	19441586	19444256	RLK	463	GSBRNA2T00034953001	AT1G30270.1	0
BnaA09g26670D	B	chrA09	19861032	19866704	RLK	1017	GSBRNA2T00035018001	AT1G29750.2	0
BnaA09g26680D	B	chrA09	19875027	19880827	RLK	1013	GSBRNA2T00035020001	AT1G29720.1	0
BnaA09g26700D	B	chrA09	19893876	19899732	RLK	1016	GSBRNA2T00035022001	AT1G29720.1	0
BnaA09g26820D	B	chrA09	19972956	19976751	TM-CC	756	GSBRNA2T00089311001	AT1G29470.2	0
BnaA09g27240D	B	chrA09	20384455	20387946	RLK	971	GSBRNA2T00056028001	AT1G28440.1	0
BnaA09g27340D	B	chrA09	20477039	20480324	RLP	628	GSBRNA2T00056046001	AT1G28340.1	0
BnaA09g28440D	B	chrA09	21322324	21325215	RLK	696	GSBRNA2T00074288001	AT1G25320.1	0
BnaA09g28500D	B	chrA09	21365151	21367799	RLK	609	GSBRNA2T00074281001	AT1G25390.1	0
BnaA09g28710D	B	chrA09	21616662	21620363	RLP	628	GSBRNA2T00090571001	AT1G25570.1	0
BnaA09g28800D	S	chrA09	21685666	21690963	RLK	837	GSBRNA2T00090583001	AT5G38560.1	0
BnaA09g28820D	J	chrA09	21697580	21699970	RLP	796	GSBRNA2T00090585001	AT2G33060.1	0
BnaA09g29290D	B	chrA09	21924368	21928206	RLP	421	GSBRNA2T00090641001	AT1G22000.1	1.82e-170
BnaA09g29600D	B	chrA09	22163051	22172887	NBS>TNL	1536	GSBRNA2T00090685001	AT1G27180.1	0
BnaA09g29610D	B	chrA09	22177090	22180894	NBS>TNL	1140	GSBRNA2T00090686001	AT1G27170.1	0
BnaA09g29620D	B	chrA09	22181501	22183541	RLK	599	GSBRNA2T00090687001	AT1G27190.1	0
BnaA09g29730D	B	chrA09	22235375	22237686	TM-CC	702	GSBRNA2T00090701001	AT1G24150.1	0
BnaA09g30960D	B	chrA09	23044679	23047811	RLK	712	GSBRNA2T00079618001	AT1G23540.1	0
BnaA09g31620D	N	chrA09	23592026	23597174	NBS>CNL	1273	GSBRNA2T00129231001	AT3G50950.1	0
BnaA09g31990D	E	chrA09	23821407	23825449	NBS>TNL	1054	GSBRNA2T00129276001	AT1G65850.1	0
BnaA09g32070D	N	chrA09	23872536	23875831	RLK	851	GSBRNA2T00129285001	AT3G51550.1	0
BnaA09g32080D	N	chrA09	23880816	23885220	NBS>TNL	1229	GSBRNA2T00129287001	AT3G51560.1	0
BnaA09g32090D	N	chrA09	23885720	23890151	NBS>OTHER	1222	GSBRNA2T00129288001	AT3G51570.1	0
BnaA09g32250D	M	chrA09	23975299	23978409	RLK	1006	GSBRNA2T00129311001	AT3G47570.1	0
BnaA09g32310D	S	chrA09	24004128	24006939	RLK	867	GSBRNA2T00129319001	AT5G39000.1	0
BnaA09g33440D	N	chrA09	24653300	24654775	TM-CC	491	GSBRNA2T00129450001	AT3G53160.1	0
BnaA09g33860D	N	chrA09	24905471	24914207	RLK	1178	GSBRNA2T00129504001	AT3G53590.1	0
BnaA09g34750D	P	chrA09	25418063	25421806	RLP	462	GSBRNA2T00129623001	AT4G10400.2	1.08e-140
BnaA09g35430D	T	chrA09	25828032	25839711	RLP	608	GSBRNA2T00037136001	AT4G13810.2	0
BnaA09g35600D	W	chrA09	25985199	25988018	RLK	896	GSBRNA2T00037116001	AT5G51350.1	0
BnaA09g35820D	N	chrA09	26078867	26082377	RLK	936	GSBRNA2T00037094001	AT3G56370.1	0
BnaA09g37080D	N	chrA09	26747342	26749869	RLK	646	GSBRNA2T00121935001	AT3G57830.1	0
BnaA09g37580D	N	chrA09	27059513	27062350	RLK	497	GSBRNA2T00121868001	AT3G59110.1	0
BnaA09g37610D	T	chrA09	27082315	27091998	RLP	866	GSBRNA2T00121865001	AT4G14096.1	3.16e-148
BnaA09g37750D	N	chrA09	27153504	27155851	RLK	730	GSBRNA2T00121849001	AT3G59420.1	0
BnaA09g37810D	C	chrA09	27170154	27172634	RLP	743	GSBRNA2T00121842001	AT1G47890.1	0
BnaA09g38040D	N	chrA09	27275866	27279182	TM-CC	738	GSBRNA2T00121814001	AT3G59820.1	0
BnaA09g38130D	N	chrA09	27310812	27315695	RLP	485	GSBRNA2T00121801001	AT3G60040.1	4.71e-126
BnaA09g38620D	N	chrA09	27562585	27564989	TM-CC	238	GSBRNA2T00072550001	AT3G60600.1	1.13e-144
BnaA09g39440D	I	chrA09	27942827	27944155	RLK	369	GSBRNA2T00049434001	AT2G25410.1	9.73e-170
BnaA09g40540D	I	chrA09	28505452	28511468	RLK	987	GSBRNA2T00049565001	AT2G26330.1	0
BnaA09g40890D	A	chrA09	28643430	28646282	RLK	496	GSBRNA2T00049605001	AT1G11280.4	0
BnaA09g41430D		chrA09	28948911	28954852	RLP	823	GSBRNA2T00057321001	AT1G80470.1	4.44e-165
BnaA09g41620D	I	chrA09	29053415	29056792	RLK	979	GSBRNA2T00057342001	AT2G24130.1	0
BnaA09g41970D	I	chrA09	29239481	29242783	RLK	735	GSBRNA2T00083224001	AT2G23450.1	0
BnaA09g42080D	I	chrA09	29293871	29295538	RLK	555	GSBRNA2T00083236001	AT2G23200.1	0
BnaA09g42160D	I	chrA09	29333727	29338890	TM-CC	1033	GSBRNA2T00083247001	AT2G23140.1	0
BnaA09g43810D	H	chrA09	30219579	30223464	RLK	739	GSBRNA2T00078329001	AT2G20300.1	0
BnaA09g44200D		chrA09	30374656	30381168	RLK	729	GSBRNA2T00016155001	AT1G19390.1	0
BnaA09g44590D	A	chrA09	30628432	30632115	RLK	651	GSBRNA2T00016203001	AT1G18390.1	0
BnaA09g44880D	A	chrA09	30769410	30771896	NBS>NL	434	GSBRNA2T00016243001	AT1G17600.1	1.56e-142
BnaA09g44890D	A	chrA09	30771954	30774600	NBS>TNL	658	GSBRNA2T00016244001	AT1G17600.1	0
BnaA09g44900D	A	chrA09	30774952	30775433	NBS>TX	130	GSBRNA2T00016245001	AT1G17610.1	1.48e-65
BnaA09g44910D	A	chrA09	30775492	30776335	NBS>NBS	163	GSBRNA2T00016246001	AT1G17610.1	1.1e-73
BnaA09g44930D	A	chrA09	30780859	30782445	NBS>TN	404	GSBRNA2T00016248001	AT1G17610.1	3.72e-65
BnaA09g44940D	A	chrA09	30782712	30786524	NBS>TNL	1074	GSBRNA2T00016249001	AT5G48770.1	0
BnaA09g46490D	A	chrA09	31584026	31585383	NBS>NBS	376	GSBRNA2T00035504001	AT1G12210.1	3.76e-171
BnaA09g46530D	A	chrA09	31591336	31597308	RLK	1432	GSBRNA2T00035500001	AT1G11330.2	0
BnaA09g47220D	A	chrA09	31844896	31847556	NBS>CNL	657	GSBRNA2T00035419001	AT1G12210.1	0
BnaA09g47240D	A	chrA09	31854356	31857028	NBS>CNL	890	GSBRNA2T00035416001	AT1G12290.1	0
BnaA09g47300D	A	chrA09	31888376	31892092	NBS>NL	774	GSBRNA2T00035409001	AT1G12220.2	0
BnaA09g47630D	A	chrA09	32057231	32059223	RLK	474	GSBRNA2T00057397001	AT1G11330.2	0
BnaA09g47640D	A	chrA09	32059345	32067725	RLK	1847	GSBRNA2T00057398001	AT1G11330.2	0
BnaA09g47650D	A	chrA09	32068781	32071769	RLK	837	GSBRNA2T00057399001	AT1G11330.2	0
BnaA09g47660D	A	chrA09	32072771	32075728	RLK	740	GSBRNA2T00057400001	AT1G11330.2	0
BnaA09g47730D	A	chrA09	32126186	32129986	RLK	762	GSBRNA2T00057407001	AT1G11130.1	0
BnaA09g47910D	A	chrA09	32213361	32215235	RLK	624	GSBRNA2T00057428001	AT1G11050.1	0
BnaA09g48730D	A	chrA09	32577002	32580408	TM-CC	343	GSBRNA2T00122260001	AT1G08820.2	4.37e-179
BnaA09g49330D	A	chrA09	32841234	32845175	RLK	869	GSBRNA2T00122189001	AT1G07560.1	0
BnaA09g49480D	A	chrA09	32920421	32925505	RLP	693	GSBRNA2T00122172001	AT1G07390.2	7.89e-113
BnaA09g49490D	A	chrA09	32925974	32929156	RLP	607	GSBRNA2T00122171001	AT1G07390.2	1.08e-126
BnaA09g50460D	L	chrA09	33362545	33364902	RLP	514	GSBRNA2T00122046001	AT3G28890.2	2.32e-70
BnaA09g50470D	S	chrA09	33367402	33369979	RLP	567	GSBRNA2T00122044001	AT5G40170.1	1.47e-144
BnaA09g50910D	A	chrA09	33577799	33579561	TM-CC	284	GSBRNA2T00052486001	AT1G03550.1	0
BnaA09g52230D	C	chrA09_random	314667	318791	RLP	458	GSBRNA2T00038019001	AT1G55030.1	4.28e-135
BnaA09g52250D	L	chrA09_random	342782	347860	RLK	678	GSBRNA2T00038023001	AT3G26700.1	0
BnaA09g52710D		chrA09_random	578347	581169	RLK	718	GSBRNA2T00014131001	AT2G15300.1	0
BnaA09g53220D	P	chrA09_random	974160	977527	NBS>NL	856	GSBRNA2T00014627001	AT4G11170.1	0
BnaA09g53520D	M	chrA09_random	1318305	1321433	RLK	942	GSBRNA2T00068376001	AT3G47090.1	0
BnaA09g53570D	K	chrA09_random	1397000	1398225	NBS>TX	221	GSBRNA2T00069113001	AT2G03300.1	5.43e-98
BnaA09g54750D	N	chrA09_random	2792721	2796336	RLK	659	GSBRNA2T00048327001	AT3G53810.1	0
BnaA09g54890D	N	chrA09_random	2910240	2913451	RLK	657	GSBRNA2T00012001001	AT3G53840.1	0
BnaA09g55080D	N	chrA09_random	3039477	3042402	RLK	485	GSBRNA2T00056612001	AT3G56050.2	0
BnaA09g55230D	N	chrA09_random	3097495	3099296	RLK	397	GSBRNA2T00092634001	AT3G58690.1	0
BnaA09g56230D	A	chrA09_random	3646287	3647898	RLK	366	GSBRNA2T00097971001	AT1G16670.1	0
BnaA09g56430D	A	chrA09_random	3727265	3729520	RLK	677	GSBRNA2T00008004001	AT1G16160.1	0
BnaA09g56440D	A	chrA09_random	3729960	3732380	RLK	752	GSBRNA2T00008005001	AT1G16150.1	0
BnaA09g56450D	A	chrA09_random	3733222	3738759	RLK	990	GSBRNA2T00008007001	AT1G16160.1	0
BnaA09g56900D	A	chrA09_random	3917393	3919515	RLK	650	GSBRNA2T00017651001	AT1G15530.1	0
BnaA09g57210D	A	chrA09_random	4083048	4086424	RLK	897	GSBRNA2T00011513001	AT1G09970.1	0
BnaA10g00420D		chrA10	216884	219086	RLK	444	GSBRNA2T00150542001	AT1G01540.2	0
BnaA10g01980D	A	chrA10	999836	1006099	TM-CC	1255	GSBRNA2T00150361001	AT1G03520.1	0
BnaA10g01990D	A	chrA10	1006641	1008278	TM-CC	282	GSBRNA2T00150360001	AT1G03550.1	0
BnaA10g02400D	A	chrA10	1235653	1241262	TM-CC	1508	GSBRNA2T00150301001	AT1G04120.1	0
BnaA10g03480D	A	chrA10	1790895	1797341	RLK	1182	GSBRNA2T00003214001	AT1G05700.1	0
BnaA10g04980D	A	chrA10	2696353	2697057	NBS>CN	234	GSBRNA2T00122903001	AT1G12280.1	7.95e-96
BnaA10g05520D	W	chrA10	3309780	3315845	RLK	1111	GSBRNA2T00064692001	AT5G49660.1	0
BnaA10g06460D	W	chrA10	4915483	4920661	RLK	386	GSBRNA2T00093045001	AT5G53110.1	0
BnaA10g06530D	W	chrA10	4969669	4974209	TM-CC	787	GSBRNA2T00093052001	AT5G53170.1	0
BnaA10g07090D	A	chrA10	5529068	5531624	RLK	661	GSBRNA2T00078964001	AT1G11330.1	0
BnaA10g07130D	W	chrA10	5585155	5588157	RLK	1000	GSBRNA2T00078959001	AT5G53890.1	0
BnaA10g07170D	Q	chrA10	5643450	5645031	TM-CC	496	GSBRNA2T00078954001	AT5G25180.1	0
BnaA10g07860D	W	chrA10	6382544	6385805	RLK	677	GSBRNA2T00110200001	AT5G51560.1	0
BnaA10g08090D	W	chrA10	6703586	6707361	RLK	776	GSBRNA2T00110158001	AT5G51270.1	0
BnaA10g08110D	W	chrA10	6745973	6748522	RLK	637	GSBRNA2T00110155001	AT5G51270.1	0
BnaA10g08120D	W	chrA10	6764377	6767469	RLK	794	GSBRNA2T00110152001	AT5G51270.1	0
BnaA10g08190D	M	chrA10	6865045	6868356	RLK	987	GSBRNA2T00110138001	AT3G47570.1	0
BnaA10g08400D	W	chrA10	7151878	7154701	RLK	433	GSBRNA2T00074890001	AT5G54590.2	0
BnaA10g08870D	C	chrA10	7816418	7818259	TM-CC	479	GSBRNA2T00084955001	AT1G43910.1	0
BnaA10g09930D	W	chrA10	8603815	8606460	RLK	709	GSBRNA2T00095467001	AT5G55830.1	0
BnaA10g10130D	W	chrA10	8720018	8723563	RLK	1087	GSBRNA2T00095489001	AT5G56040.2	0
BnaA10g10380D	W	chrA10	8845584	8848634	NBS>TN	971	GSBRNA2T00095519001	AT5G56220.1	0
BnaA10g10440D	W	chrA10	8881321	8884440	NBS>TN	972	GSBRNA2T00052883001	AT5G56220.1	0
BnaA10g10920D	W	chrA10	9225359	9232339	RLK	709	GSBRNA2T00052815001	AT5G56790.1	3.31e-169
BnaA10g10960D	W	chrA10	9277932	9282936	RLK	1079	GSBRNA2T00052809001	AT5G56890.1	0
BnaA10g11810D	W	chrA10	9868319	9870405	RLK	481	GSBRNA2T00053191001	AT5G58540.2	0
BnaA10g12110D	W	chrA10	10071094	10073193	RLK	644	GSBRNA2T00053227001	AT5G59270.1	0
BnaA10g12600D	W	chrA10	10326020	10331534	RLK	881	GSBRNA2T00093293001	AT5G59680.1	0
BnaA10g12620D	W	chrA10	10340795	10343265	RLK	525	GSBRNA2T00093295001	AT5G59680.1	0
BnaA10g12630D	W	chrA10	10346539	10355063	RLK	784	GSBRNA2T00093296001	AT5G59670.1	0
BnaA10g12660D	W	chrA10	10357551	10364540	RLK	952	GSBRNA2T00093299001	AT5G59650.1	0
BnaA10g12670D	N	chrA10	10365497	10369060	RLK	553	GSBRNA2T00093300001	AT3G51550.1	7.95e-178
BnaA10g13070D	W	chrA10	10596401	10598410	RLK	669	GSBRNA2T00047884001	AT5G60270.1	0
BnaA10g13090D	W	chrA10	10618531	10620342	RLK	603	GSBRNA2T00047882001	AT5G60270.1	0
BnaA10g13100D	W	chrA10	10621922	10623931	RLK	669	GSBRNA2T00047881001	AT5G60270.1	0
BnaA10g13110D	W	chrA10	10624710	10626710	RLK	666	GSBRNA2T00047880001	AT5G60280.1	0
BnaA10g13140D	A	chrA10	10636208	10638846	NBS>CNL	733	GSBRNA2T00047877001	AT1G12220.2	3.38e-97
BnaA10g13180D	W	chrA10	10664307	10666301	RLK	628	GSBRNA2T00047872001	AT5G60310.1	0
BnaA10g13740D		chrA10	11035564	11038649	NBS>CNL	866	GSBRNA2T00154068001	AT5G35450.1	0
BnaA10g13790D		chrA10	11066259	11073561	RLP	945	GSBRNA2T00154073001	AT5G22740.1	0
BnaA10g14390D	R	chrA10	11453297	11457210	RLK	441	GSBRNA2T00154162001	AT5G21326.1	0
BnaA10g14820D	R	chrA10	11699098	11701431	RLK	555	GSBRNA2T00154211001	AT5G20690.1	1.6e-156
BnaA10g15090D	R	chrA10	11836873	11838290	TM-CC	394	GSBRNA2T00154242001	AT5G20310.1	0
BnaA10g15630D	R	chrA10	12077807	12079766	RLK	613	GSBRNA2T00154305001	AT5G10530.1	0
BnaA10g15750D	R	chrA10	12122225	12124348	RLK	517	GSBRNA2T00154319001	AT5G19360.1	0
BnaA10g16430D	R	chrA10	12501891	12504903	RLK	486	GSBRNA2T00154402001	AT5G18500.2	0
BnaA10g16870D	R	chrA10	12659876	12663175	NBS>TNL	853	GSBRNA2T00065916001	AT5G17970.1	0
BnaA10g17790D	V	chrA10	13055204	13056002	RLP	239	GSBRNA2T00135399001	AT5G48380.1	3.83e-74
BnaA10g17900D	R	chrA10	13102846	13105067	RLK	618	GSBRNA2T00135412001	AT5G16590.1	0
BnaA10g18040D	P	chrA10	13185609	13187952	NBS>TX	390	GSBRNA2T00135435001	AT4G11340.1	4.5e-67
BnaA10g18330D	R	chrA10	13306190	13309068	RLK	634	GSBRNA2T00135476001	AT5G16000.1	0
BnaA10g18540D	R	chrA10	13402346	13404771	RLK	446	GSBRNA2T00135499001	AT5G15730.2	0
BnaA10g18640D	S	chrA10	13429612	13435042	RLK	669	GSBRNA2T00135510001	AT5G38280.1	0
BnaA10g19470D	R	chrA10	13826693	13830089	RLK	747	GSBRNA2T00135612001	AT5G14210.1	0
BnaA10g20000D	R	chrA10	14052906	14054368	RLK	397	GSBRNA2T00135674001	AT5G13290.2	0
BnaA10g20490D	R	chrA10	14319545	14321924	RLK	522	GSBRNA2T00135730001	AT5G12180.1	0
BnaA10g20720D	Q	chrA10	14404296	14408251	RLP	633	GSBRNA2T00135758001	AT3G05650.1	0
BnaA10g21210D		chrA10	14655971	14656684	NBS>NBS	237	GSBRNA2T00135818001	AT2G14080.1	2.06e-61
BnaA10g21310D	R	chrA10	14693185	14696451	TM-CC	681	GSBRNA2T00135829001	AT5G11130.1	0
BnaA10g21390D	R	chrA10	14728616	14731484	RLK	436	GSBRNA2T00135839001	AT5G11020.1	0
BnaA10g21680D	R	chrA10	14825021	14826514	TM-CC	497	GSBRNA2T00135876001	AT5G10610.1	0
BnaA10g22160D	R	chrA10	15041988	15045668	RLK	1052	GSBRNA2T00135932001	AT5G10020.1	0
BnaA10g23040D	R	chrA10	15334054	15338967	TM-CC	731	GSBRNA2T00136037001	AT5G08440.2	0
BnaA10g23540D	R	chrA10	15535554	15536876	RLK	440	GSBRNA2T00136099001	AT5G07070.1	0
BnaA10g23550D	R	chrA10	15537522	15539369	RLK	465	GSBRNA2T00136100001	AT5G07070.1	0
BnaA10g23600D	R	chrA10	15552377	15557265	RLK	1141	GSBRNA2T00136105001	AT5G07140.1	0
BnaA10g23620D	R	chrA10	15559967	15565481	RLK	963	GSBRNA2T00136107001	AT5G07180.1	0
BnaA10g23720D	R	chrA10	15613792	15617493	RLK	836	GSBRNA2T00136120001	AT5G07280.1	0
BnaA10g24030D	R	chrA10	15767813	15770489	RLK	838	GSBRNA2T00136154001	AT5G06940.1	0
BnaA10g24120D	R	chrA10	15800614	15804156	RLK	736	GSBRNA2T00136164001	AT5G06820.1	0
BnaA10g24210D	R	chrA10	15830550	15832562	RLK	658	GSBRNA2T00136175001	AT5G06740.1	0
BnaA10g24700D	V	chrA10	16091655	16095463	NBS>TNL	922	GSBRNA2T00136231001	AT5G22690.1	0
BnaA10g25210D	R	chrA10	16263569	16265684	RLK	624	GSBRNA2T00136290001	AT5G05160.1	0
BnaA10g25370D	R	chrA10	16336736	16339781	TM-CC	695	GSBRNA2T00136309001	AT5G04890.1	3.03e-58
BnaA10g25550D	V	chrA10	16419707	16423008	NBS>NL	656	GSBRNA2T00136329001	AT5G04720.1	0
BnaA10g26310D	R	chrA10	16773248	16775688	TM-CC	501	GSBRNA2T00136427001	AT5G03795.1	0
BnaA10g26670D	R	chrA10	16952994	16958086	TM-CC	1198	GSBRNA2T00136471001	AT5G03280.1	0
BnaA10g27400D	R	chrA10	17250357	17255451	RLK	992	GSBRNA2T00069512001	AT5G02070.1	0
BnaA10g27950D	A	chrA10_random	230802	236821	RLK	949	GSBRNA2T00014789001	AT1G06840.1	0
BnaA10g28720D	W	chrA10_random	1168899	1171842	RLK	853	GSBRNA2T00039663001	AT5G54380.1	0
BnaA10g29220D	W	chrA10_random	1617826	1624180	TM-CC	1292	GSBRNA2T00037496001	AT5G58160.1	0
BnaA10g29440D	A	chrA10_random	1727384	1730945	RLK	490	GSBRNA2T00004935001	AT1G07150.2	3.14e-122
BnaA10g29660D	W	chrA10_random	1856430	1858119	RLK	461	GSBRNA2T00096006001	AT5G58380.1	0
BnaA10g30230D	R	chrA10_random	2114701	2115945	RLK	359	GSBRNA2T00042523001	AT5G07620.1	0
BnaAnng00040D	R	chrAnn_random	27547	31031	RLK	928	GSBRNA2T00119530001	AT5G01890.1	0
BnaAnng00110D	R	chrAnn_random	137145	139239	RLK	423	GSBRNA2T00119540001	AT5G01810.2	0
BnaAnng00150D	R	chrAnn_random	167533	169682	RLK	696	GSBRNA2T00119545001	AT5G01550.1	0
BnaAnng01960D	R	chrAnn_random	1054540	1055859	RLK	439	GSBRNA2T00119750001	AT5G07070.1	0
BnaAnng02370D	F	chrAnn_random	1986716	1989502	RLP	775	GSBRNA2T00005927001	AT3G05370.1	0
BnaAnng02590D	F	chrAnn_random	2107611	2108918	RLP	181	GSBRNA2T00005958001	AT3G05370.1	1.64e-56
BnaAnng03450D	M	chrAnn_random	3399126	3402219	TM-CC	697	GSBRNA2T00043534001	AT3G44820.1	0
BnaAnng03790D		chrAnn_random	3840829	3842872	TM-CC	528	GSBRNA2T00045885001	AT3G50120.1	0
BnaAnng03870D	A	chrAnn_random	3918394	3919562	NBS>CN	345	GSBRNA2T00045897001	AT1G12220.2	2.76e-136
BnaAnng04540D	B	chrAnn_random	5241236	5244257	RLK	541	GSBRNA2T00063314001	AT1G35710.1	0
BnaAnng05190D	V	chrAnn_random	5737221	5741080	RLK	934	GSBRNA2T00067842001	AT5G44700.1	0
BnaAnng05450D	V	chrAnn_random	5866341	5871474	TM-CC	831	GSBRNA2T00067875001	AT5G45160.1	0
BnaAnng05790D	H	chrAnn_random	6029996	6031248	NBS>TX	313	GSBRNA2T00067914001	AT2G20142.1	0
BnaAnng05800D	V	chrAnn_random	6032158	6034995	RLK	615	GSBRNA2T00067915001	AT5G45780.1	0
BnaAnng05830D	V	chrAnn_random	6047169	6050440	RLK	665	GSBRNA2T00067919001	AT5G45800.1	0
BnaAnng06480D	B	chrAnn_random	6322075	6324830	RLK	795	GSBRNA2T00071690001	AT1G24650.1	0
BnaAnng06650D	X	chrAnn_random	6725918	6727555	RLK	236	GSBRNA2T00075531001	AT5G60900.1	2.59e-35
BnaAnng06880D	X	chrAnn_random	6834415	6836541	RLP	276	GSBRNA2T00075560001	AT5G61240.1	3.36e-58
BnaAnng07100D	V	chrAnn_random	6955692	6957980	TM-CC	220	GSBRNA2T00076660001	AT5G47180.2	7.51e-147
BnaAnng08730D	R	chrAnn_random	9151734	9156014	NBS>TNL	813	GSBRNA2T00086911001	AT5G18370.1	0
BnaAnng08860D	T	chrAnn_random	9283545	9288770	RLP	757	GSBRNA2T00087149001	AT4G13880.1	7.42e-167
BnaAnng09060D	E	chrAnn_random	9579973	9583389	RLK	1090	GSBRNA2T00087566001	AT1G75640.1	0
BnaAnng09800D		chrAnn_random	10489988	10493684	RLK	612	GSBRNA2T00089499001	AT2G13790.1	0
BnaAnng11720D		chrAnn_random	12703182	12709475	RLK	167	GSBRNA2T00007969001	AT3G50500.2	1.95e-46
BnaAnng11730D		chrAnn_random	12710050	12710802	TM-CC	194	GSBRNA2T00007970001	AT3G50470.1	1.55e-89
BnaAnng11780D		chrAnn_random	12736701	12737615	TM-CC	189	GSBRNA2T00007975001	AT3G50470.1	2.94e-93
BnaAnng12430D	J	chrAnn_random	13405517	13418513	RLP	1183	GSBRNA2T00010616001	AT2G33060.1	1.23e-171
BnaAnng12590D		chrAnn_random	13567763	13573271	RLK	979	GSBRNA2T00011278001	AT3G63280.2	0
BnaAnng14860D		chrAnn_random	15862299	15865550	NBS>TNL	791	GSBRNA2T00022454001	AT2G14080.1	9.28e-135
BnaAnng15480D	A	chrAnn_random	16551412	16554789	RLK	558	GSBRNA2T00025177001	AT1G07870.2	0
BnaAnng15620D	B	chrAnn_random	16656773	16658791	RLK	532	GSBRNA2T00025347001	AT1G21230.1	8.6e-61
BnaAnng15960D	R	chrAnn_random	16923651	16928233	NBS>TNL	1284	GSBRNA2T00025870001	AT5G17680.1	0
BnaAnng16900D	S	chrAnn_random	17949603	17951775	RLK	699	GSBRNA2T00029723001	AT5G35390.1	0
BnaAnng17070D	M	chrAnn_random	18055899	18059540	RLP	690	GSBRNA2T00029867001	AT5G20480.1	0
BnaAnng17440D	R	chrAnn_random	18507451	18514727	NBS>TX	582	GSBRNA2T00030705001	AT5G18370.1	5.87e-77
BnaAnng18140D	B	chrAnn_random	19252690	19257499	NBS>TNL	1387	GSBRNA2T00036202001	AT1G27170.1	0
BnaAnng18220D	X	chrAnn_random	19422893	19425175	NBS>CNL	597	GSBRNA2T00036412001	AT5G63020.1	5.33e-150
BnaAnng18600D	B	chrAnn_random	19858317	19860705	RLK	575	GSBRNA2T00037909001	AT1G21250.1	0
BnaAnng18620D	B	chrAnn_random	19867007	19870235	RLK	638	GSBRNA2T00037911001	AT1G21250.1	0
BnaAnng18630D	B	chrAnn_random	19885117	19886355	RLK	357	GSBRNA2T00037912001	AT1G21230.1	0
BnaAnng19060D	F	chrAnn_random	20320925	20323901	RLK	912	GSBRNA2T00039600001	AT3G23750.1	0
BnaAnng20660D	W	chrAnn_random	22785887	22787277	RLP	325	GSBRNA2T00046854001	AT5G59680.1	8.33e-139
BnaAnng20930D		chrAnn_random	23174005	23178230	NBS>TNL	978	GSBRNA2T00048014001	AT5G49140.1	0
BnaAnng21180D	S	chrAnn_random	23552958	23557529	NBS>TNL	1083	GSBRNA2T00050924001	AT5G36930.2	0
BnaAnng23230D	X	chrAnn_random	26284388	26288062	RLK	478	GSBRNA2T00057642001	AT5G67370.1	0
BnaAnng24050D	U	chrAnn_random	27636269	27639405	RLK	788	GSBRNA2T00062743001	AT4G23310.1	0
BnaAnng24840D	V	chrAnn_random	28732311	28733753	RLK	453	GSBRNA2T00065215001	AT5G45810.1	0
BnaAnng24930D	D	chrAnn_random	28801439	28805289	TM-CC	363	GSBRNA2T00065273001	AT1G59740.1	0
BnaAnng25570D	U	chrAnn_random	29636527	29639053	RLK	455	GSBRNA2T00067689001	AT4G23290.1	0
BnaAnng25580D	U	chrAnn_random	29640740	29643383	RLK	632	GSBRNA2T00067691001	AT4G23290.2	0
BnaAnng26090D		chrAnn_random	30038257	30039764	RLK	434	GSBRNA2T00069195001	AT2G30360.1	0
BnaAnng26530D		chrAnn_random	30417815	30419192	RLK	364	GSBRNA2T00072029001	AT5G42440.1	0
BnaAnng27760D	R	chrAnn_random	31738223	31739754	NBS>TN	448	GSBRNA2T00075988001	AT5G18370.1	4.25e-152
BnaAnng28030D	N	chrAnn_random	32035192	32038409	RLP	707	GSBRNA2T00077065001	AT3G53240.1	0
BnaAnng28450D	J	chrAnn_random	32558438	32559898	RLK	466	GSBRNA2T00079901001	AT2G34180.1	0
BnaAnng28610D	C	chrAnn_random	32744972	32746280	NBS>NBS	373	GSBRNA2T00080472001	AT1G52660.1	0
BnaAnng28770D	F	chrAnn_random	32941160	32943889	RLP	821	GSBRNA2T00081026001	AT3G25010.1	0
BnaAnng28780D	U	chrAnn_random	32950391	32954055	RLK	796	GSBRNA2T00081030001	AT4G29450.1	0
BnaAnng29100D	V	chrAnn_random	33258882	33259908	RLK	326	GSBRNA2T00082004001	AT5G46080.1	0
BnaAnng30410D	D	chrAnn_random	34640646	34642666	RLK	400	GSBRNA2T00087411001	AT1G61390.1	0
BnaAnng30420D	A	chrAnn_random	34652046	34654565	NBS>CNL	590	GSBRNA2T00087423001	AT1G15890.1	7.26e-109
BnaAnng31410D	B	chrAnn_random	35901727	35904145	RLP	187	GSBRNA2T00092135001	AT1G29720.1	4.68e-58
BnaAnng31880D	U	chrAnn_random	36440985	36442424	RLK	431	GSBRNA2T00093341001	AT4G18700.1	0
BnaAnng31950D	G	chrAnn_random	36551589	36552158	TM-CC	189	GSBRNA2T00093383001	AT2G07505.1	8.89e-06
BnaAnng32240D	R	chrAnn_random	36865043	36867224	TM-CC	567	GSBRNA2T00094231001	AT5G14930.2	0
BnaAnng34430D	F	chrAnn_random	39194863	39196481	TM-CC	396	GSBRNA2T00004863001	AT3G10490.2	0
BnaAnng34440D	I	chrAnn_random	39201636	39202976	TM-CC	434	GSBRNA2T00004868001	AT2G28580.1	1.63e-114
BnaAnng36870D	H	chrAnn_random	41796612	41798927	RLK	578	GSBRNA2T00013873001	AT2G16250.1	0
BnaAnng37910D	U	chrAnn_random	42953854	42955470	TM-CC	477	GSBRNA2T00017108001	AT4G16480.1	0
BnaAnng39680D	U	chrAnn_random	45227348	45228201	RLP	125	GSBRNA2T00023245001	AT4G18760.1	2.12e-74
BnaAnng40510D		chrAnn_random	46330081	46331625	TM-CC	220	GSBRNA2T00026230001	AT4G38830.1	3.62e-39
BnaAnng41630D	H	chrAnn_random	48204842	48206109	TM-CC	392	GSBRNA2T00033832001	AT2G16120.1	0
BnaC01g00200D		chrC01	61977	64152	RLK	680	GSBRNA2T00075114001	AT4G39110.1	0
BnaC01g01670D	U	chrC01	836433	838782	RLK	754	GSBRNA2T00131110001	AT4G37250.1	0
BnaC01g02430D	U	chrC01	1277176	1281037	RLK	1076	GSBRNA2T00131013001	AT4G36180.1	0
BnaC01g02510D	U	chrC01	1317531	1318895	NBS>TX	254	GSBRNA2T00131001001	AT4G36140.1	1.35e-65
BnaC01g03630D	U	chrC01	1874254	1880447	TM-CC	1092	GSBRNA2T00130869001	AT4G34830.1	0
BnaC01g03870D	U	chrC01	2018577	2021450	RLK	448	GSBRNA2T00130836001	AT4G34500.1	0
BnaC01g03940D	U	chrC01	2046366	2049608	RLK	714	GSBRNA2T00130828001	AT4G34440.1	0
BnaC01g04180D	U	chrC01	2171577	2174135	RLK	747	GSBRNA2T00130793001	AT4G34220.1	0
BnaC01g04780D	U	chrC01	2490280	2493606	RLK	615	GSBRNA2T00130724001	AT4G33430.1	0
BnaC01g04860D	U	chrC01	2519611	2523491	NBS>NBS	544	GSBRNA2T00130715001	AT4G33300.2	0
BnaC01g04900D	U	chrC01	2527028	2529061	NBS>NBS	347	GSBRNA2T00130711001	AT4G33300.2	7.77e-132
BnaC01g05710D	U	chrC01	3049542	3052961	RLK	703	GSBRNA2T00130607001	AT4G32710.1	0
BnaC01g06090D	U	chrC01	3215081	3220657	TM-CC	1080	GSBRNA2T00130568001	AT4G32410.1	0
BnaC01g06190D	U	chrC01	3256434	3260615	RLK	982	GSBRNA2T00130556001	AT4G32300.1	0
BnaC01g06260D	U	chrC01	3304564	3306961	RLK	613	GSBRNA2T00130547001	AT4G32250.3	0
BnaC01g06450D	U	chrC01	3366864	3370096	RLK	415	GSBRNA2T00130527001	AT4G32000.1	0
BnaC01g07230D	U	chrC01	3751226	3760830	RLK	1625	GSBRNA2T00130422001	AT4G31250.1	0
BnaC01g07450D	U	chrC01	3906168	3908158	RLK	416	GSBRNA2T00130390001	AT4G30960.1	0
BnaC01g08400D	U	chrC01	4588520	4591895	RLK	736	GSBRNA2T00130256001	AT4G29990.1	0
BnaC01g09450D	U	chrC01	5517628	5519628	RLK	593	GSBRNA2T00123114001	AT4G29050.1	0
BnaC01g09800D	U	chrC01	5788235	5790719	RLK	614	GSBRNA2T00065786001	AT4G28670.1	0
BnaC01g09820D	U	chrC01	5795024	5798356	RLK	962	GSBRNA2T00065788001	AT4G28650.1	0
BnaC01g09870D	U	chrC01	5819197	5820531	RLP	444	GSBRNA2T00065794001	AT4G28560.1	0
BnaC01g10640D	U	chrC01	6388998	6390700	RLK	393	GSBRNA2T00107852001	AT4G18250.1	0
BnaC01g10660D	U	chrC01	6403831	6406789	RLK	646	GSBRNA2T00107849001	AT4G18250.1	0
BnaC01g11040D	U	chrC01	6879950	6883784	RLK	662	GSBRNA2T00107785001	AT4G18640.1	0
BnaC01g11140D	U	chrC01	6928623	6930098	RLK	468	GSBRNA2T00107772001	AT4G18700.1	0
BnaC01g11190D	U	chrC01	6953183	6954740	RLP	431	GSBRNA2T00107767001	AT4G18760.1	0
BnaC01g11830D	U	chrC01	7448686	7454334	NBS>TNL	1602	GSBRNA2T00107676001	AT4G19500.1	0
BnaC01g11870D	U	chrC01	7471242	7482082	NBS>TNL	2552	GSBRNA2T00107670001	AT4G19510.1	0
BnaC01g12420D	U	chrC01	7879164	7883032	RLK	1094	GSBRNA2T00138123001	AT4G20940.1	0
BnaC01g12640D	U	chrC01	8081733	8089102	RLK	447	GSBRNA2T00138154001	AT4G21230.1	1.57e-140
BnaC01g13360D	U	chrC01	8699173	8701905	RLK	557	GSBRNA2T00138256001	AT4G21940.1	0
BnaC01g13580D	U	chrC01	8887430	8891331	RLK	706	GSBRNA2T00138292001	AT4G22130.1	0
BnaC01g14110D	U	chrC01	9294948	9297353	RLK	687	GSBRNA2T00138368001	AT4G22730.1	0
BnaC01g14360D	U	chrC01	9610110	9616084	RLK	999	GSBRNA2T00048680001	AT4G23190.1	0
BnaC01g14390D	U	chrC01	9655614	9662344	RLK	1267	GSBRNA2T00048684001	AT4G23190.1	0
BnaC01g14610D	U	chrC01	9887365	9890129	RLK	664	GSBRNA2T00048724001	AT4G23180.1	0
BnaC01g14620D	U	chrC01	9894703	9897332	RLK	670	GSBRNA2T00048726001	AT4G23180.1	0
BnaC01g14630D	U	chrC01	9914499	9917918	RLK	673	GSBRNA2T00048730001	AT4G23290.2	0
BnaC01g14690D	U	chrC01	9951453	9953976	RLK	571	GSBRNA2T00048742001	AT4G23290.2	0
BnaC01g14710D	U	chrC01	9958910	9962779	RLK	669	GSBRNA2T00048744001	AT4G23290.1	0
BnaC01g14790D	U	chrC01	10025327	10028808	RLK	776	GSBRNA2T00048757001	AT4G23290.2	0
BnaC01g14800D	U	chrC01	10040396	10043607	RLK	643	GSBRNA2T00048758001	AT4G23290.1	0
BnaC01g14830D	U	chrC01	10050808	10053324	RLK	621	GSBRNA2T00048762001	AT4G23290.2	0
BnaC01g14850D	U	chrC01	10059597	10062504	RLK	405	GSBRNA2T00048765001	AT4G23270.1	0
BnaC01g14870D	U	chrC01	10068076	10070529	RLK	602	GSBRNA2T00048767001	AT4G23280.1	0
BnaC01g14880D	U	chrC01	10077113	10079665	RLK	630	GSBRNA2T00048768001	AT4G23290.2	0
BnaC01g14890D	U	chrC01	10081738	10084261	RLK	631	GSBRNA2T00048769001	AT4G23290.2	0
BnaC01g15000D	U	chrC01	10164638	10167536	NBS>TX	939	GSBRNA2T00048782001	AT4G23440.1	0
BnaC01g15190D	U	chrC01	10376568	10378532	NBS>TX	348	GSBRNA2T00048813001	AT4G23510.1	1.29e-108
BnaC01g15210D	U	chrC01	10388738	10390659	NBS>TX	384	GSBRNA2T00048816001	AT4G23510.1	1.16e-79
BnaC01g15220D	U	chrC01	10405272	10406673	NBS>TX	307	GSBRNA2T00048819001	AT4G23515.1	1.32e-70
BnaC01g15230D	U	chrC01	10408384	10409922	NBS>TX	383	GSBRNA2T00048820001	AT4G23515.1	8.96e-53
BnaC01g15240D	U	chrC01	10411107	10415765	NBS>TX	679	GSBRNA2T00048821001	AT4G23510.1	9.5e-160
BnaC01g15260D	U	chrC01	10425358	10425729	NBS>TX	123	GSBRNA2T00048823001	AT4G23510.1	1.68e-40
BnaC01g15330D	U	chrC01	10495087	10496712	NBS>TX	304	GSBRNA2T00022461001	AT4G23515.1	9.21e-95
BnaC01g15550D	U	chrC01	10674699	10676484	RLP	306	GSBRNA2T00116217001	AT4G23740.1	6.89e-138
BnaC01g16410D	U	chrC01	11260461	11265426	TM-CC	1013	GSBRNA2T00116094001	AT4G24560.1	0
BnaC01g16720D	Q	chrC01	11446425	11453231	TM-CC	586	GSBRNA2T00116056001	AT5G25140.1	0
BnaC01g18040D	U	chrC01	12578396	12580846	NBS>NL	816	GSBRNA2T00157499001	AT4G26090.1	0
BnaC01g18650D	U	chrC01	12969599	12972627	RLK	922	GSBRNA2T00157422001	AT4G26540.1	0
BnaC01g19120D	X	chrC01	13255012	13258330	TM-CC	981	GSBRNA2T00042196001	AT5G62370.1	0
BnaC01g19360D	U	chrC01	13399835	13402917	NBS>NL	798	GSBRNA2T00042230001	AT4G27190.1	0
BnaC01g19460D	U	chrC01	13465029	13468085	RLK	827	GSBRNA2T00042247001	AT4G27290.1	0
BnaC01g19470D	U	chrC01	13468214	13470311	RLK	460	GSBRNA2T00042248001	AT4G27300.1	0
BnaC01g20530D	U	chrC01	14416767	14421396	TM-CC	637	GSBRNA2T00006260001	AT4G27970.1	0
BnaC01g23050D	T	chrC01	16701445	16702959	RLP	460	GSBRNA2T00090754001	AT4G13810.2	0
BnaC01g23060D	T	chrC01	16726341	16728929	RLP	839	GSBRNA2T00090758001	AT4G13820.1	0
BnaC01g23090D	T	chrC01	16756356	16758984	RLP	733	GSBRNA2T00090762001	AT4G13810.1	0
BnaC01g23340D	N	chrC01	16998104	17000946	RLK	866	GSBRNA2T00090802001	AT3G51550.1	0
BnaC01g23650D	N	chrC01	17263135	17268030	TM-CC	767	GSBRNA2T00035390001	AT3G51070.1	0
BnaC01g23990D	M	chrC01	18218945	18221990	TM-CC	710	GSBRNA2T00012315001	AT3G44820.1	0
BnaC01g24480D	M	chrC01	19375992	19378957	RLK	820	GSBRNA2T00125705001	AT3G46290.1	0
BnaC01g24770D	M	chrC01	19906162	19907072	NBS>CN	218	GSBRNA2T00125781001	AT3G46530.1	1.34e-91
BnaC01g24790D	M	chrC01	19909261	19914308	NBS>NL	1171	GSBRNA2T00125783001	AT3G46740.1	0
BnaC01g24810D	S	chrC01	19925135	19926639	TM-CC	368	GSBRNA2T00125785001	AT5G40010.1	8.01e-166
BnaC01g25280D	M	chrC01	20790663	20793283	TM-CC	615	GSBRNA2T00125887001	AT3G47960.1	0
BnaC01g26590D		chrC01	23590894	23593440	RLK	653	GSBRNA2T00126174001	AT3G50230.1	0
BnaC01g27420D	X	chrC01	25043591	25046858	TM-CC	660	GSBRNA2T00050456001	AT5G61700.1	0
BnaC01g27490D	K	chrC01	25127937	25129119	NBS>TX	194	GSBRNA2T00050467001	AT2G03300.1	1.09e-48
BnaC01g27870D	D	chrC01	25503157	25507751	NBS>CN	377	GSBRNA2T00066482001	AT1G58807.2	1.18e-113
BnaC01g27900D	D	chrC01	25510812	25510895	NBS>NBS	27	GSBRNA2T00066479001	AT1G58390.1	2.99e-08
BnaC01g28360D	D	chrC01	26045356	26048616	NBS>CNL	849	GSBRNA2T00054914001	AT1G59620.1	0
BnaC01g28700D	D	chrC01	26682032	26684026	RLK	616	GSBRNA2T00056088001	AT1G60630.1	0
BnaC01g29050D	D	chrC01	27218526	27220337	NBS>TX	264	GSBRNA2T00117178001	AT1G61105.1	2.08e-104
BnaC01g29260D	D	chrC01	27596747	27597385	NBS>NL	212	GSBRNA2T00117236001	AT1G61300.1	7.87e-74
BnaC01g29320D	D	chrC01	27664607	27667069	TM-CC	294	GSBRNA2T00117246001	AT1G61250.1	0
BnaC01g29480D	D	chrC01	27839239	27842265	RLK	807	GSBRNA2T00117283001	AT1G61380.1	0
BnaC01g29490D	D	chrC01	27847484	27850426	RLK	774	GSBRNA2T00117284001	AT1G61490.1	0
BnaC01g29510D	D	chrC01	27866182	27869165	RLK	799	GSBRNA2T00117289001	AT1G61500.1	0
BnaC01g31430D	U	chrC01	30260366	30264987	NBS>TNL	1082	GSBRNA2T00089167001	AT5G51630.2	0
BnaC01g32740D	F	chrC01	31948503	31951671	RLK	756	GSBRNA2T00054382001	AT3G20190.1	0
BnaC01g33140D	F	chrC01	32389934	32392937	RLK	970	GSBRNA2T00101162001	AT3G19700.1	0
BnaC01g33860D	F	chrC01	33064623	33067890	RLK	686	GSBRNA2T00101294001	AT3G18810.1	0
BnaC01g35850D	F	chrC01	35202056	35203450	NBS>NBS	384	GSBRNA2T00018167001	AT3G15700.1	0
BnaC01g36560D	F	chrC01	35781176	35781965	RLK	209	GSBRNA2T00051848001	AT3G14840.2	9.97e-106
BnaC01g36570D	F	chrC01	35787780	35794201	RLK	1029	GSBRNA2T00051849001	AT3G14840.2	0
BnaC01g36710D	M	chrC01	35897692	35901198	RLK	988	GSBRNA2T00051876001	AT3G47580.1	0
BnaC01g36990D	F	chrC01	36154997	36159385	RLK	711	GSBRNA2T00053980001	AT3G14350.1	0
BnaC01g37580D	F	chrC01	36846680	36852657	RLK	1149	GSBRNA2T00026261001	AT3G13530.1	0
BnaC01g37710D	F	chrC01	36986393	36988723	RLK	543	GSBRNA2T00026284001	AT3G13380.1	0
BnaC01g37980D	F	chrC01	37108709	37112154	RLK	393	GSBRNA2T00026321001	AT3G13065.1	0
BnaC01g39050D		chrC01	37828569	37833862	NBS>TNL	1000	GSBRNA2T00018612001	AT5G22690.1	0
BnaC01g39300D	F	chrC01	37984199	37986346	RLK	715	GSBRNA2T00018576001	AT3G08870.1	0
BnaC01g40270D	R	chrC01	38646399	38651371	NBS>OTHER	925	GSBRNA2T00044502001	AT2G14080.1	0
BnaC01g40280D	E	chrC01	38651843	38658500	NBS>TNL	1051	GSBRNA2T00044501001	AT1G65850.1	0
BnaC01g40310D	R	chrC01	38666878	38670573	NBS>TNL	974	GSBRNA2T00044496001	AT5G11250.1	0
BnaC01g40460D	R	chrC01	38729415	38733288	NBS>TN	700	GSBRNA2T00044479001	AT5G18360.1	0
BnaC01g40660D		chrC01_random	17787	19214	RLK	475	GSBRNA2T00056824001	AT4G39400.1	0
BnaC01g40930D	D	chrC01_random	173345	177977	NBS>NL	1393	GSBRNA2T00030225001	AT1G58602.2	0
BnaC01g41140D	U	chrC01_random	351921	355818	RLK	635	GSBRNA2T00037741001	AT4G21380.1	0
BnaC01g41150D	U	chrC01_random	359807	362704	RLK	688	GSBRNA2T00037742001	AT4G21390.1	0
BnaC01g42130D	E	chrC01_random	1170057	1170386	NBS>TX	109	GSBRNA2T00020718001	AT1G65850.1	1.22e-33
BnaC01g43020D	I	chrC01_random	2397558	2399293	TM-CC	456	GSBRNA2T00023154001	AT2G25160.1	3.65e-151
BnaC01g43240D	D	chrC01_random	2741997	2746004	RLK	635	GSBRNA2T00033872001	AT1G60800.1	0
BnaC01g43340D	D	chrC01_random	2886706	2889801	RLK	837	GSBRNA2T00091854001	AT1G61610.1	0
BnaC01g43350D	D	chrC01_random	2902347	2905427	RLK	803	GSBRNA2T00091856001	AT1G61610.1	0
BnaC01g43930D	G	chrC01_random	3560094	3565233	TM-CC	1002	GSBRNA2T00011416001	AT2G07190.1	1.44e-47
BnaC01g44280D	F	chrC01_random	3873601	3877158	RLK	876	GSBRNA2T00097167001	AT3G16030.1	0
BnaC02g00260D	R	chrC02	93395	95362	RLK	633	GSBRNA2T00069024001	AT5G10530.1	0
BnaC02g00410D	R	chrC02	145685	149493	RLK	611	GSBRNA2T00069007001	AT5G10290.1	0
BnaC02g00800D	R	chrC02	315889	320718	TM-CC	790	GSBRNA2T00080816001	AT5G09590.1	0
BnaC02g01740D	R	chrC02	758027	759343	RLK	438	GSBRNA2T00078589001	AT5G07070.1	0
BnaC02g02080D	R	chrC02	929223	933032	TM-CC	656	GSBRNA2T00078630001	AT5G06150.1	0
BnaC02g02440D	R	chrC02	1073331	1078380	TM-CC	1066	GSBRNA2T00078672001	AT5G05170.1	0
BnaC02g02530D	R	chrC02	1114969	1116714	TM-CC	335	GSBRNA2T00078682001	AT5G04890.1	4.05e-62
BnaC02g02630D	R	chrC02	1150133	1152256	TM-CC	559	GSBRNA2T00078692001	AT5G04670.1	4.54e-96
BnaC02g03820D	V	chrC02	1890257	1894004	NBS>TNL	873	GSBRNA2T00152031001	AT5G46450.1	0
BnaC02g04170D	R	chrC02	2121744	2125617	RLK	905	GSBRNA2T00151985001	AT5G12000.1	0
BnaC02g04290D	R	chrC02	2173269	2177302	RLK	523	GSBRNA2T00151970001	AT5G12180.1	0
BnaC02g06700D	R	chrC02	3595733	3598251	RLK	613	GSBRNA2T00065375001	AT5G16590.1	0
BnaC02g06780D	V	chrC02	3643689	3644486	RLP	265	GSBRNA2T00065363001	AT5G48380.1	2.12e-91
BnaC02g06810D	V	chrC02	3651803	3652609	RLP	268	GSBRNA2T00065360001	AT5G48380.1	8.37e-93
BnaC02g06920D	R	chrC02	3689686	3696902	RLK	1231	GSBRNA2T00065348001	AT5G16900.1	0
BnaC02g07390D	R	chrC02	3985504	3989767	NBS>TNL	1283	GSBRNA2T00114845001	AT5G17680.1	0
BnaC02g07560D	R	chrC02	4145454	4150528	NBS>NL	1032	GSBRNA2T00114816001	AT5G17880.1	0
BnaC02g07570D	R	chrC02	4150649	4151019	NBS>TX	107	GSBRNA2T00114815001	AT5G17880.1	8.71e-32
BnaC02g07600D	R	chrC02	4153641	4157451	NBS>NL	960	GSBRNA2T00114812001	AT5G17890.1	0
BnaC02g07620D	R	chrC02	4168523	4172700	TM-CC	781	GSBRNA2T00114808001	AT5G17930.1	0
BnaC02g07630D	R	chrC02	4173661	4179510	NBS>TNL	1214	GSBRNA2T00114807001	AT5G17970.1	0
BnaC02g07660D	S	chrC02	4186726	4188958	NBS>TN	500	GSBRNA2T00114804001	AT5G41550.1	5.87e-135
BnaC02g07680D	M	chrC02	4196276	4197304	NBS>NBS	328	GSBRNA2T00114802001	AT3G44480.1	9.89e-67
BnaC02g07690D		chrC02	4197642	4197866	NBS>TX	74	GSBRNA2T00114801001	AT2G14080.1	1.07e-22
BnaC02g08020D	R	chrC02	4326300	4330871	NBS>TNL	989	GSBRNA2T00114763001	AT5G18370.1	0
BnaC02g08030D	R	chrC02	4331104	4336970	NBS>TNL	1045	GSBRNA2T00114762001	AT5G18370.1	0
BnaC02g08110D	R	chrC02	4379790	4385560	RLK	436	GSBRNA2T00114751001	AT5G18500.2	0
BnaC02g08220D	R	chrC02	4457156	4458891	NBS>NBS	294	GSBRNA2T00114739001	AT5G11250.1	1.32e-66
BnaC02g08420D	R	chrC02	4562100	4565433	NBS>TX	248	GSBRNA2T00114715001	AT5G18370.1	1.37e-34
BnaC02g08570D	R	chrC02	4786711	4786900	NBS>TX	42	GSBRNA2T00114678001	AT5G18350.1	5.41e-11
BnaC02g08580D		chrC02	4786990	4789277	NBS>TNL	552	GSBRNA2T00114677001	AT5G22690.1	2.26e-93
BnaC02g09250D	R	chrC02	5115638	5116908	NBS>TX	189	GSBRNA2T00074560001	AT5G18370.1	1.78e-66
BnaC02g09350D	S	chrC02	5155114	5156547	RLP	346	GSBRNA2T00059069001	AT5G40170.1	1.27e-119
BnaC02g09420D		chrC02	5184516	5186169	TM-CC	343	GSBRNA2T00059078001	AT5G22290.1	0
BnaC02g09850D	W	chrC02	5541083	5545306	RLK	893	GSBRNA2T00091544001	AT5G59650.1	0
BnaC02g10300D	W	chrC02	5871759	5873286	RLK	445	GSBRNA2T00115070001	AT5G59270.1	1.26e-167
BnaC02g10730D	W	chrC02	6250291	6251622	RLK	443	GSBRNA2T00114993001	AT5G58380.1	0
BnaC02g10810D	W	chrC02	6266523	6268309	RLK	421	GSBRNA2T00114985001	AT5G58300.2	0
BnaC02g10900D	W	chrC02	6302896	6308782	TM-CC	1251	GSBRNA2T00114975001	AT5G58160.1	0
BnaC02g12240D	W	chrC02	7743724	7744473	RLP	249	GSBRNA2T00073723001	AT5G56440.1	9.97e-75
BnaC02g12280D	B	chrC02	7766583	7768919	RLP	443	GSBRNA2T00073728001	AT1G32375.1	2.94e-143
BnaC02g12590D	W	chrC02	8036959	8043384	RLK	1575	GSBRNA2T00122653001	AT5G56040.2	0
BnaC02g12880D	V	chrC02	8205566	8220381	NBS>NL	865	GSBRNA2T00122689001	AT5G46450.1	0
BnaC02g13610D	W	chrC02	8871189	8873473	RLK	428	GSBRNA2T00122797001	AT5G54590.2	0
BnaC02g13880D	U	chrC02	9207790	9208963	RLK	148	GSBRNA2T00102392001	AT4G33780.1	2e-31
BnaC02g13930D	X	chrC02	9245927	9247603	RLK	558	GSBRNA2T00102387001	AT5G10530.1	0
BnaC02g13990D	W	chrC02	9285250	9288614	RLK	941	GSBRNA2T00102381001	AT5G53890.1	0
BnaC02g14530D	W	chrC02	10054841	10059670	TM-CC	662	GSBRNA2T00102276001	AT5G53170.1	0
BnaC02g14580D	W	chrC02	10113225	10116221	RLK	382	GSBRNA2T00102265001	AT5G53110.1	0
BnaC02g14920D	W	chrC02	10415053	10416822	TM-CC	589	GSBRNA2T00102223001	AT5G52860.1	0
BnaC02g16530D	X	chrC02	12060908	12063889	NBS>CNL	821	GSBRNA2T00076848001	AT5G66900.1	0
BnaC02g16590D	U	chrC02	12137004	12139165	RLK	382	GSBRNA2T00076859001	AT4G21380.1	5.59e-139
BnaC02g16750D		chrC02	12271026	12274099	TM-CC	840	GSBRNA2T00076881001	AT5G67470.1	0
BnaC02g16880D	E	chrC02	12315740	12317969	RLK	455	GSBRNA2T00097113001	AT1G66880.1	1.07e-103
BnaC02g16900D	E	chrC02	12318781	12321430	RLK	720	GSBRNA2T00097115001	AT1G66880.1	0
BnaC02g16920D	E	chrC02	12332690	12335181	RLK	522	GSBRNA2T00097119001	AT1G66880.1	0
BnaC02g17060D	E	chrC02	12438221	12440289	RLK	609	GSBRNA2T00074574001	AT1G66930.1	0
BnaC02g18120D	E	chrC02	13896522	13900442	RLK	647	GSBRNA2T00135146001	AT1G68400.1	0
BnaC02g18370D	N	chrC02	14512167	14514380	NBS>NBS	168	GSBRNA2T00135215001	AT3G55010.2	2.9e-55
BnaC02g19610D	E	chrC02	15956138	15958203	RLK	514	GSBRNA2T00075774001	AT1G70110.1	1.37e-115
BnaC02g19770D	C	chrC02	16128200	16144176	RLK	2098	GSBRNA2T00075797001	AT1G56130.1	0
BnaC02g19810D	E	chrC02	16198811	16203851	RLK	683	GSBRNA2T00030942001	AT1G70460.1	0
BnaC02g19910D	E	chrC02	16275183	16277996	RLK	640	GSBRNA2T00030953001	AT1G70520.1	0
BnaC02g20700D	E	chrC02	17236130	17238562	RLP	810	GSBRNA2T00064966001	AT1G71400.1	0
BnaC02g21330D	E	chrC02	18155230	18158463	RLK	1077	GSBRNA2T00137218001	AT1G72300.1	0
BnaC02g21610D	E	chrC02	18574572	18574906	NBS>TX	77	GSBRNA2T00137176001	AT1G72860.1	2.39e-29
BnaC02g21630D	E	chrC02	18587289	18591171	NBS>TN	393	GSBRNA2T00137174001	AT1G72870.1	1.92e-135
BnaC02g21650D	E	chrC02	18592772	18595328	NBS>TN	477	GSBRNA2T00137171001	AT1G72860.1	6.47e-169
BnaC02g21660D	E	chrC02	18595507	18596981	NBS>TN	374	GSBRNA2T00137170001	AT1G72870.1	5.63e-59
BnaC02g22730D	E	chrC02	19769892	19780389	RLP	1031	GSBRNA2T00074744001	AT1G74190.1	0
BnaC02g22740D	E	chrC02	19797437	19808597	RLP	1183	GSBRNA2T00074741001	AT1G74190.1	0
BnaC02g22770D	E	chrC02	19819255	19822387	RLP	528	GSBRNA2T00074738001	AT1G74360.1	5.14e-153
BnaC02g22790D	E	chrC02	19823380	19827636	RLP	358	GSBRNA2T00074736001	AT1G74360.1	1.33e-53
BnaC02g23840D	B	chrC02	21039698	21041930	RLK	679	GSBRNA2T00077971001	AT1G21270.1	0
BnaC02g24440D	E	chrC02	21696752	21697573	TM-CC	273	GSBRNA2T00012389001	AT1G75460.1	1.01e-153
BnaC02g24500D		chrC02	21724213	21726426	RLK	627	GSBRNA2T00012383001	AT3G42880.1	0
BnaC02g25910D	E	chrC02	23232725	23242318	RLK	1719	GSBRNA2T00018752001	AT1G79620.1	0
BnaC02g25920D	E	chrC02	23245288	23247737	RLK	703	GSBRNA2T00018753001	AT1G79670.1	0
BnaC02g26000D		chrC02	23263952	23265979	RLK	615	GSBRNA2T00018761001	AT1G80870.1	0
BnaC02g26130D	O	chrC02	23438394	23440978	RLK	549	GSBRNA2T00054812001	AT4G04540.1	0
BnaC02g26230D	M	chrC02	23666330	23671784	RLK	330	GSBRNA2T00054792001	AT3G47580.1	3.52e-62
BnaC02g26350D	O	chrC02	23750456	23752529	RLK	434	GSBRNA2T00152384001	AT4G04720.1	0
BnaC02g26420D	A	chrC02	24094122	24094996	RLK	127	GSBRNA2T00152414001	AT1G11340.1	3.21e-16
BnaC02g26460D	S	chrC02	24165288	24168072	NBS>TNL	459	GSBRNA2T00152427001	AT5G36930.2	3.95e-28
BnaC02g26950D	U	chrC02	24817757	24820844	RLK	789	GSBRNA2T00152526001	AT4G21380.1	0
BnaC02g27780D	O	chrC02	25725100	25728869	RLK	419	GSBRNA2T00113226001	AT4G00970.1	0
BnaC02g27790D	O	chrC02	25729024	25732108	RLK	670	GSBRNA2T00113225001	AT4G00970.1	0
BnaC02g30150D	C	chrC02	31754683	31761826	RLK	924	GSBRNA2T00029244001	AT1G56130.1	0
BnaC02g31140D	V	chrC02	33260374	33264179	RLK	1243	GSBRNA2T00103920001	AT5G44700.1	0
BnaC02g31400D	V	chrC02	33587954	33588621	NBS>TX	191	GSBRNA2T00062530001	AT5G44920.1	1.99e-63
BnaC02g31410D	V	chrC02	33589423	33590351	NBS>TX	244	GSBRNA2T00062531001	AT5G44910.1	3.01e-129
BnaC02g31870D	V	chrC02	34279329	34282508	RLK	697	GSBRNA2T00146835001	AT5G45840.2	0
BnaC02g31910D	V	chrC02	34348536	34350786	TM-CC	346	GSBRNA2T00146828001	AT5G45890.1	0
BnaC02g32260D	V	chrC02	34764616	34768283	RLK	957	GSBRNA2T00146760001	AT5G46330.1	0
BnaC02g32310D	V	chrC02	34961024	34965276	NBS>TNL	1179	GSBRNA2T00146749001	AT4G08450.1	0
BnaC02g32350D		chrC02	35013770	35015149	NBS>TX	197	GSBRNA2T00146738001	AT5G22690.1	1.92e-86
BnaC02g32360D		chrC02	35016538	35017459	NBS>TX	197	GSBRNA2T00146737001	AT5G22690.1	1.88e-86
BnaC02g32370D	S	chrC02	35017624	35018328	NBS>NBS	234	GSBRNA2T00146736001	AT5G40060.1	6.39e-85
BnaC02g32780D	V	chrC02	35308946	35326003	NBS>TNL	1005	GSBRNA2T00146682001	AT5G46270.1	0
BnaC02g33270D	V	chrC02	35717632	35719692	TM-CC	218	GSBRNA2T00069893001	AT5G47180.2	1.8e-153
BnaC02g34040D	V	chrC02	36314822	36317819	TM-CC	815	GSBRNA2T00091739001	AT5G45570.1	2.64e-98
BnaC02g34410D	K	chrC02	36944195	36947011	RLK	887	GSBRNA2T00090153001	AT2G02220.1	0
BnaC02g34450D	A	chrC02	37055909	37058045	RLK	623	GSBRNA2T00090158001	AT1G11280.1	0
BnaC02g34950D	K	chrC02	37689184	37690201	NBS>OTHER	204	GSBRNA2T00063476001	AT2G03300.1	1.39e-93
BnaC02g34980D	K	chrC02	37744812	37745835	NBS>OTHER	207	GSBRNA2T00063486001	AT2G03300.1	5.17e-98
BnaC02g35490D		chrC02	38196458	38198177	RLP	272	GSBRNA2T00108437001	AT3G25560.1	2.88e-113
BnaC02g35560D		chrC02	38297830	38301105	TM-CC	685	GSBRNA2T00108423001	AT3G25620.2	0
BnaC02g36120D	B	chrC02	39225315	39225700	NBS>TX	97	GSBRNA2T00108285001	AT1G27170.2	8.77e-23
BnaC02g36190D	O	chrC02	39299375	39300580	TM-CC	401	GSBRNA2T00040470001	AT4G04480.1	0
BnaC02g36270D	L	chrC02	39362071	39363819	RLK	374	GSBRNA2T00040454001	AT3G26700.1	0
BnaC02g36510D	L	chrC02	39530304	39532250	RLK	433	GSBRNA2T00040418001	AT3G26940.1	1.91e-131
BnaC02g36980D	L	chrC02	39938683	39943461	TM-CC	732	GSBRNA2T00117511001	AT3G27550.1	0
BnaC02g37180D	L	chrC02	40118654	40120396	TM-CC	247	GSBRNA2T00117550001	AT3G28007.1	2.63e-139
BnaC02g37330D	L	chrC02	40250888	40256059	TM-CC	1241	GSBRNA2T00117582001	AT3G28345.1	0
BnaC02g37350D	L	chrC02	40291146	40293207	RLK	602	GSBRNA2T00117587001	AT3G28450.1	0
BnaC02g37400D	L	chrC02	40310273	40311818	TM-CC	486	GSBRNA2T00117592001	AT3G28510.1	0
BnaC02g37640D	L	chrC02	40635914	40646292	TM-CC	648	GSBRNA2T00117649001	AT3G27530.1	6.36e-155
BnaC02g38510D	F	chrC02	41474697	41477777	RLP	754	GSBRNA2T00120688001	AT3G05660.1	0
BnaC02g38520D	V	chrC02	41481580	41484424	RLK	625	GSBRNA2T00120687001	AT5G48380.1	0
BnaC02g38690D	U	chrC02	41630593	41635945	NBS>TNL	1199	GSBRNA2T00120663001	AT5G51630.1	0
BnaC02g39350D	Q	chrC02	42281996	42284945	RLK	854	GSBRNA2T00120565001	AT5G28680.1	0
BnaC02g40010D	P	chrC02	42864156	42866753	RLK	655	GSBRNA2T00028825001	AT4G11470.1	0
BnaC02g40450D	Q	chrC02	43389250	43393066	RLK	972	GSBRNA2T00120192001	AT5G25930.1	0
BnaC02g40820D	Q	chrC02	43865964	43867620	TM-CC	495	GSBRNA2T00120252001	AT5G25120.1	0
BnaC02g40870D	Q	chrC02	43896092	43898143	TM-CC	496	GSBRNA2T00120261001	AT5G25120.1	0
BnaC02g42180D	Q	chrC02	44897904	44901075	RLP	583	GSBRNA2T00082687001	AT5G23340.1	0
BnaC02g42600D	X	chrC02	45169526	45171891	RLK	226	GSBRNA2T00068683001	AT5G63610.1	1.1e-41
BnaC02g43280D	X	chrC02	45546388	45552216	TM-CC	1079	GSBRNA2T00086261001	AT5G64740.1	0
BnaC02g43850D	X	chrC02	45985294	45987139	TM-CC	212	GSBRNA2T00055783001	AT5G65260.1	5.15e-95
BnaC02g44050D	U	chrC02	46167433	46170975	RLK	803	GSBRNA2T00093918001	AT4G21380.1	0
BnaC02g44350D	W	chrC02_random	124579	133292	RLK	1301	GSBRNA2T00017816001	AT5G59680.1	0
BnaC02g44360D	W	chrC02_random	135651	139025	RLK	724	GSBRNA2T00017817001	AT5G59680.1	0
BnaC02g44380D	W	chrC02_random	141350	149390	RLK	299	GSBRNA2T00017819001	AT5G59670.1	8.03e-116
BnaC02g44410D	W	chrC02_random	163815	167593	RLK	815	GSBRNA2T00017825001	AT5G59670.1	0
BnaC02g45020D	X	chrC02_random	837943	843868	TM-CC	1004	GSBRNA2T00022603001	AT5G66200.1	0
BnaC02g45140D	X	chrC02_random	896350	898384	TM-CC	310	GSBRNA2T00050952001	AT5G66380.1	0
BnaC02g45200D	E	chrC02_random	935813	938221	RLP	720	GSBRNA2T00022717001	AT1G65380.1	0
BnaC02g45340D	E	chrC02_random	1053515	1061858	RLK	1186	GSBRNA2T00029579001	AT4G26690.1	0
BnaC02g45350D	E	chrC02_random	1062811	1065331	RLK	524	GSBRNA2T00029580001	AT1G67000.1	1.15e-135
BnaC02g46490D		chrC02_random	2287083	2289276	RLK	428	GSBRNA2T00052132001	AT1G80640.1	0
BnaC02g46990D	V	chrC02_random	2830469	2831817	NBS>CN	374	GSBRNA2T00046655001	AT5G45490.2	1.37e-142
BnaC02g47150D	V	chrC02_random	2920712	2922747	NBS>TNL	468	GSBRNA2T00013517001	AT5G46450.1	2.65e-177
BnaC02g47160D	V	chrC02_random	2922846	2927802	NBS>TX	119	GSBRNA2T00013518001	AT5G46450.1	6.46e-35
BnaC02g47170D	V	chrC02_random	2935174	2939432	NBS>TNL	982	GSBRNA2T00013519001	AT5G46260.1	0
BnaC02g47230D	V	chrC02_random	2981923	2984328	NBS>TN	417	GSBRNA2T00013528001	AT5G46470.1	3.16e-115
BnaC02g47330D	V	chrC02_random	3124715	3128909	NBS>TNL	1160	GSBRNA2T00093790001	AT5G45230.1	0
BnaC02g47350D	A	chrC02_random	3134305	3135200	RLK	193	GSBRNA2T00093793001	AT1G03740.2	1.43e-94
BnaC02g47360D	V	chrC02_random	3157215	3158820	NBS>TX	380	GSBRNA2T00093795001	AT5G45220.1	5.74e-43
BnaC02g47380D	U	chrC02_random	3169732	3175249	NBS>TNL	1283	GSBRNA2T00093797001	AT4G36150.1	0
BnaC02g47400D	V	chrC02_random	3220559	3222724	NBS>NBS	376	GSBRNA2T00037655001	AT5G45240.1	2.63e-39
BnaC02g47450D	D	chrC02_random	3311061	3314289	NBS>TNL	862	GSBRNA2T00022707001	AT1G63730.1	0
BnaC02g47500D	J	chrC02_random	3434161	3435075	NBS>TX	220	GSBRNA2T00051034001	AT2G32140.1	1.38e-28
BnaC02g47510D	H	chrC02_random	3435538	3437718	NBS>NL	618	GSBRNA2T00051035001	AT2G17050.1	8.12e-167
BnaC02g47540D	O	chrC02_random	3502977	3505705	RLK	654	GSBRNA2T00004342001	AT4G04540.1	0
BnaC02g47660D	K	chrC02_random	3677489	3687274	RLK	571	GSBRNA2T00039662001	AT2G01450.4	0
BnaC02g47830D	U	chrC02_random	3957943	3960532	RLK	471	GSBRNA2T00037992001	AT5G38280.1	0
BnaC02g48740D	D	chrC02_random	4961904	4965624	NBS>NL	844	GSBRNA2T00051268001	AT1G59620.1	0
BnaC03g00210D	R	chrC03	123159	125240	RLK	659	GSBRNA2T00134140001	AT5G01540.1	0
BnaC03g00630D	R	chrC03	315052	317976	TM-CC	593	GSBRNA2T00134197001	AT5G02170.1	0
BnaC03g01060D	R	chrC03	486767	488923	RLK	718	GSBRNA2T00134247001	AT5G03140.1	0
BnaC03g01810D	R	chrC03	867604	868731	TM-CC	335	GSBRNA2T00134337001	AT5G04890.1	4.97e-118
BnaC03g02490D	R	chrC03	1188138	1193486	TM-CC	883	GSBRNA2T00134425001	AT5G06220.2	0
BnaC03g03200D	R	chrC03	1531405	1533144	RLK	316	GSBRNA2T00134507001	AT5G07620.1	8.33e-157
BnaC03g03220D	R	chrC03	1554461	1555535	TM-CC	237	GSBRNA2T00134509001	AT5G07730.1	2.09e-77
BnaC03g03990D	R	chrC03	1927115	1933655	TM-CC	1070	GSBRNA2T00134597001	AT5G09870.1	0
BnaC03g04070D	R	chrC03	1965085	1968849	RLK	1037	GSBRNA2T00134605001	AT5G10020.1	0
BnaC03g04380D	R	chrC03	2087878	2089981	RLK	594	GSBRNA2T00140132001	AT5G10530.1	0
BnaC03g04690D	R	chrC03	2269152	2271016	NBS>TN	394	GSBRNA2T00140188001	AT5G11250.1	9.38e-132
BnaC03g05340D	R	chrC03	2573230	2575365	RLK	523	GSBRNA2T00140270001	AT5G12180.1	0
BnaC03g05380D	R	chrC03	2592592	2596564	NBS>TNL	973	GSBRNA2T00140277001	AT5G11250.1	0
BnaC03g06310D	R	chrC03	3057621	3060722	RLK	688	GSBRNA2T00140384001	AT5G14210.1	0
BnaC03g06650D	R	chrC03	3183193	3185758	TM-CC	526	GSBRNA2T00140422001	AT5G14930.2	0
BnaC03g07510D	R	chrC03	3539026	3542690	RLK	720	GSBRNA2T00140523001	AT5G16000.1	0
BnaC03g07920D	V	chrC03	3723953	3729620	RLP	358	GSBRNA2T00140573001	AT5G48380.1	2.47e-91
BnaC03g08330D		chrC03	3939605	3942943	RLP	933	GSBRNA2T00140624001	AT2G25470.1	0
BnaC03g08650D	R	chrC03	4082610	4087660	NBS>TNL	1181	GSBRNA2T00140661001	AT5G17880.1	0
BnaC03g08660D	R	chrC03	4089063	4094327	NBS>TNL	1354	GSBRNA2T00140662001	AT5G17890.1	0
BnaC03g08900D	R	chrC03	4222525	4224460	NBS>NBS	252	GSBRNA2T00140689001	AT5G11250.1	9.37e-59
BnaC03g08920D	R	chrC03	4227171	4232582	NBS>TN	504	GSBRNA2T00140691001	AT5G18370.1	5.43e-155
BnaC03g09010D	E	chrC03	4264274	4265687	NBS>TX	346	GSBRNA2T00140702001	AT1G66090.1	1.08e-60
BnaC03g09070D	R	chrC03	4282511	4286710	RLK	541	GSBRNA2T00140708001	AT5G18500.2	0
BnaC03g09280D	R	chrC03	4438959	4443152	RLP	854	GSBRNA2T00140737001	AT5G18770.1	1.57e-140
BnaC03g09410D	M	chrC03	4510238	4510891	NBS>TX	189	GSBRNA2T00140754001	AT3G44670.2	4.62e-72
BnaC03g09930D	R	chrC03	4750546	4751916	RLK	440	GSBRNA2T00140817001	AT5G20050.1	0
BnaC03g10060D	R	chrC03	4843570	4844160	TM-CC	196	GSBRNA2T00140832001	AT5G20310.1	1.47e-74
BnaC03g10230D	R	chrC03	4934330	4938969	TM-CC	650	GSBRNA2T00140852001	AT5G20680.3	0
BnaC03g10920D		chrC03	5277709	5279359	RLP	470	GSBRNA2T00140943001	AT5G22670.1	7.9e-149
BnaC03g11220D	W	chrC03	5480793	5482813	RLK	569	GSBRNA2T00140982001	AT5G60320.1	0
BnaC03g11660D	W	chrC03	5669051	5680319	RLK	1837	GSBRNA2T00141034001	AT5G59670.1	0
BnaC03g11690D	W	chrC03	5686484	5689755	RLK	606	GSBRNA2T00141037001	AT5G59670.1	0
BnaC03g11720D	W	chrC03	5699183	5701757	RLK	426	GSBRNA2T00141041001	AT5G59680.1	0
BnaC03g11750D	W	chrC03	5705260	5711418	RLK	862	GSBRNA2T00141044001	AT5G59670.1	0
BnaC03g11950D	M	chrC03	5782460	5785722	RLK	944	GSBRNA2T00141069001	AT3G47570.1	0
BnaC03g11970D	M	chrC03	5790429	5793791	RLK	686	GSBRNA2T00141071001	AT3G47090.1	0
BnaC03g12010D	M	chrC03	5810642	5822554	RLK	1956	GSBRNA2T00141076001	AT3G47570.1	0
BnaC03g12220D	M	chrC03	5907236	5911661	NBS>TNL	1014	GSBRNA2T00141101001	AT3G44670.2	0
BnaC03g12450D	W	chrC03	6017946	6020291	RLK	653	GSBRNA2T00024847001	AT5G58300.2	0
BnaC03g12520D	W	chrC03	6045121	6047436	RLK	696	GSBRNA2T00024856001	AT5G58150.1	0
BnaC03g13290D	W	chrC03	6433198	6434691	RLP	436	GSBRNA2T00060742001	AT5G56810.1	2.79e-169
BnaC03g13350D	R	chrC03	6458896	6463057	RLK	732	GSBRNA2T00060749001	AT5G01560.1	0
BnaC03g13480D	W	chrC03	6522139	6523436	RLP	408	GSBRNA2T00060766001	AT5G56440.1	9.4e-145
BnaC03g13810D	X	chrC03	6662647	6668721	TM-CC	1088	GSBRNA2T00060804001	AT5G60740.1	0
BnaC03g14510D	W	chrC03	6979758	6982971	RLK	436	GSBRNA2T00077329001	AT5G54590.2	0
BnaC03g14600D	N	chrC03	7064292	7065311	RLK	339	GSBRNA2T00077345001	AT3G57710.1	4.36e-119
BnaC03g14610D	W	chrC03	7066588	7069313	RLK	802	GSBRNA2T00077346001	AT5G54380.1	0
BnaC03g14930D	W	chrC03	7278756	7280716	RLK	597	GSBRNA2T00013909001	AT5G53320.1	0
BnaC03g15650D	X	chrC03	7841660	7844239	NBS>NL	742	GSBRNA2T00052616001	AT5G63020.1	2.07e-106
BnaC03g15870D	W	chrC03	8002560	8004660	RLK	607	GSBRNA2T00052648001	AT5G51770.1	0
BnaC03g16550D		chrC03	8425746	8429297	RLK	562	GSBRNA2T00024563001	AT2G30040.1	0
BnaC03g16840D		chrC03	8559207	8562028	TM-CC	497	GSBRNA2T00024524001	AT2G30350.2	3.72e-161
BnaC03g16860D		chrC03	8563352	8564699	RLK	422	GSBRNA2T00024522001	AT2G30360.1	0
BnaC03g17800D	J	chrC03	9089258	9091192	RLK	644	GSBRNA2T00132176001	AT2G31880.1	0
BnaC03g18290D	Q	chrC03	9380383	9381754	TM-CC	433	GSBRNA2T00132238001	AT5G25120.1	0
BnaC03g18450D	J	chrC03	9461957	9463753	RLP	598	GSBRNA2T00132258001	AT2G33060.1	0
BnaC03g18920D	U	chrC03	9791040	9795220	NBS>TNL	1136	GSBRNA2T00132316001	AT4G36150.1	0
BnaC03g19390D	V	chrC03	10073683	10078288	NBS>TX	163	GSBRNA2T00132373001	AT5G45220.1	9.62e-56
BnaC03g19460D	J	chrC03	10135419	10139806	RLK	594	GSBRNA2T00132385001	AT2G35620.2	0
BnaC03g19640D	A	chrC03	10239286	10244960	RLK	595	GSBRNA2T00132408001	AT1G11300.1	0
BnaC03g19720D	J	chrC03	10296145	10301537	RLK	472	GSBRNA2T00132420001	AT2G35890.1	4.21e-29
BnaC03g20080D		chrC03	10502530	10504475	RLK	620	GSBRNA2T00132467001	AT2G48010.1	0
BnaC03g20240D	J	chrC03	10601417	10603676	RLK	644	GSBRNA2T00132488001	AT2G36570.1	0
BnaC03g20490D	J	chrC03	10846872	10851734	RLK	933	GSBRNA2T00132523001	AT2G37050.3	0
BnaC03g21170D	E	chrC03	11396350	11401967	RLK	1314	GSBRNA2T00079162001	AT4G26690.1	0
BnaC03g21900D	J	chrC03	11895267	11897063	RLK	541	GSBRNA2T00079061001	AT2G39180.1	0
BnaC03g22060D	J	chrC03	12064784	12067649	RLK	817	GSBRNA2T00028764001	AT2G39360.1	0
BnaC03g22140D	J	chrC03	12093492	12100341	TM-CC	1395	GSBRNA2T00028755001	AT2G39480.1	0
BnaC03g24410D	J	chrC03	13708621	13712123	RLK	710	GSBRNA2T00079756001	AT2G43700.1	0
BnaC03g25060D	J	chrC03	14075141	14078392	TM-CC	371	GSBRNA2T00101501001	AT2G45060.1	3.65e-154
BnaC03g25120D	J	chrC03	14113138	14115310	TM-CC	241	GSBRNA2T00101511001	AT2G45140.1	2.57e-148
BnaC03g25500D	J	chrC03	14331747	14334703	TM-CC	375	GSBRNA2T00101555001	AT2G45950.2	1.08e-155
BnaC03g25920D	J	chrC03	14556597	14558751	RLK	632	GSBRNA2T00101608001	AT2G46850.1	0
BnaC03g26470D	I	chrC03	15057689	15059607	RLK	430	GSBRNA2T00101681001	AT2G28590.1	0
BnaC03g27170D	I	chrC03	15673477	15676298	RLK	839	GSBRNA2T00015898001	AT2G23200.1	0
BnaC03g27420D	W	chrC03	15906463	15910871	RLK	953	GSBRNA2T00015859001	AT5G49760.1	0
BnaC03g27440D	W	chrC03	15917484	15919165	RLK	439	GSBRNA2T00015857001	AT5G49760.1	0
BnaC03g27450D	W	chrC03	15920370	15928016	RLK	953	GSBRNA2T00015856001	AT5G49760.1	0
BnaC03g27740D	L	chrC03	16181375	16184391	RLP	560	GSBRNA2T00055912001	AT3G28890.2	4.31e-140
BnaC03g27750D	M	chrC03	16184546	16190292	RLK	623	GSBRNA2T00055911001	AT3G47570.1	6.18e-71
BnaC03g28260D	P	chrC03	16646661	16650331	RLK	1028	GSBRNA2T00119775001	AT4G08850.1	0
BnaC03g29290D	U	chrC03	17464945	17469019	NBS>OTHER	1149	GSBRNA2T00119916001	AT4G36150.1	0
BnaC03g29400D	P	chrC03	17585340	17600602	RLK	1530	GSBRNA2T00119939001	AT4G11470.1	0
BnaC03g29870D	O	chrC03	17977649	17978854	TM-CC	401	GSBRNA2T00015636001	AT4G04480.1	0
BnaC03g29910D	O	chrC03	18055804	18058539	RLK	656	GSBRNA2T00015646001	AT4G04510.1	0
BnaC03g29930D	O	chrC03	18071665	18074213	RLK	644	GSBRNA2T00015648001	AT4G04500.1	0
BnaC03g30950D	J	chrC03	18870967	18872994	RLK	602	GSBRNA2T00002416001	AT2G37710.1	0
BnaC03g31060D	M	chrC03	19005166	19008442	RLK	991	GSBRNA2T00153394001	AT3G47090.1	0
BnaC03g31210D	O	chrC03	19098177	19102067	RLK	726	GSBRNA2T00153419001	AT4G02010.1	0
BnaC03g31290D	B	chrC03	19163336	19163698	RLP	120	GSBRNA2T00153434001	AT1G34290.1	8.07e-16
BnaC03g32160D	O	chrC03	19790876	19792493	TM-CC	236	GSBRNA2T00153543001	AT4G00170.1	3.54e-137
BnaC03g32650D	F	chrC03	20012136	20018463	RLK	1240	GSBRNA2T00153604001	AT3G01100.1	0
BnaC03g32660D	E	chrC03	20019061	20021673	RLK	636	GSBRNA2T00153605001	AT1G79680.1	0
BnaC03g32770D	F	chrC03	20080737	20081879	RLK	380	GSBRNA2T00153623001	AT3G02130.1	0
BnaC03g33090D	F	chrC03	20228503	20230928	TM-CC	630	GSBRNA2T00153662001	AT3G02650.1	0
BnaC03g33520D	F	chrC03	20419379	20423286	RLK	803	GSBRNA2T00153713001	AT3G03770.2	0
BnaC03g33570D	O	chrC03	20447479	20450204	RLP	745	GSBRNA2T00153723001	AT4G04220.1	0
BnaC03g34840D	R	chrC03	21181379	21186050	NBS>TNL	1231	GSBRNA2T00125288001	AT5G11250.1	0
BnaC03g35320D	V	chrC03	21473536	21474315	RLP	259	GSBRNA2T00125218001	AT5G48380.1	1.83e-60
BnaC03g35640D	F	chrC03	21617693	21621215	TM-CC	531	GSBRNA2T00125172001	AT3G08040.2	0
BnaC03g38180D	F	chrC03	23424985	23430451	TM-CC	831	GSBRNA2T00123657001	AT3G13870.1	0
BnaC03g38730D	F	chrC03	23855463	23861084	RLK	939	GSBRNA2T00123739001	AT3G14840.2	0
BnaC03g38740D	F	chrC03	23869100	23875270	RLK	1015	GSBRNA2T00123741001	AT3G14840.2	0
BnaC03g38750D	F	chrC03	23891613	23897957	RLK	974	GSBRNA2T00123744001	AT3G14840.2	0
BnaC03g40350D	F	chrC03	25264834	25268334	TM-CC	590	GSBRNA2T00123982001	AT3G17970.1	0
BnaC03g41470D	F	chrC03	26429526	26431892	RLK	680	GSBRNA2T00059872001	AT3G20190.1	0
BnaC03g41610D	F	chrC03	26542517	26545506	RLK	531	GSBRNA2T00059850001	AT3G20410.1	0
BnaC03g42080D	F	chrC03	26894358	26898691	RLK	856	GSBRNA2T00052028001	AT3G21340.1	0
BnaC03g42560D	F	chrC03	27329672	27331006	RLP	410	GSBRNA2T00026450001	AT3G05650.1	0
BnaC03g43200D	F	chrC03	28015888	28019261	RLK	752	GSBRNA2T00158405001	AT3G16030.1	0
BnaC03g43510D	B	chrC03	28559507	28560862	RLP	281	GSBRNA2T00158349001	AT1G34290.1	8.17e-36
BnaC03g43720D	R	chrC03	28824977	28826262	RLK	327	GSBRNA2T00158306001	AT5G11410.1	1.52e-97
BnaC03g44170D	U	chrC03	29316632	29321978	RLK	671	GSBRNA2T00085171001	AT4G23220.1	0
BnaC03g44460D		chrC03	29615131	29620443	NBS>CNL	937	GSBRNA2T00085228001	AT5G48620.1	0
BnaC03g44530D	F	chrC03	29681303	29684919	TM-CC	1059	GSBRNA2T00085242001	AT3G25500.1	0
BnaC03g44580D	R	chrC03	29705024	29705347	NBS>TX	107	GSBRNA2T00085248001	AT5G17880.1	8.71e-32
BnaC03g44590D	R	chrC03	29705502	29709120	NBS>NL	565	GSBRNA2T00085249001	AT5G17880.1	0
BnaC03g44800D	F	chrC03	29912303	29914474	RLK	665	GSBRNA2T00085282001	AT3G24660.1	0
BnaC03g45290D		chrC03	30302331	30305564	RLK	610	GSBRNA2T00149975001	AT2G13790.1	0
BnaC03g45320D	D	chrC03	30320344	30323434	NBS>NL	949	GSBRNA2T00149980001	AT1G58410.1	0
BnaC03g45490D	L	chrC03	30546993	30549104	RLP	663	GSBRNA2T00150009001	AT3G28890.2	0
BnaC03g45720D	V	chrC03	30717194	30717649	NBS>TX	151	GSBRNA2T00150041001	AT5G46470.1	1.45e-63
BnaC03g45730D	V	chrC03	30719475	30720335	NBS>NBS	286	GSBRNA2T00150042001	AT5G46450.1	1.34e-98
BnaC03g46110D	H	chrC03	31054325	31057411	RLK	777	GSBRNA2T00150100001	AT2G16250.1	0
BnaC03g46570D	U	chrC03	31567371	31570038	TM-CC	288	GSBRNA2T00150172001	AT4G35000.1	3.26e-168
BnaC03g47360D	H	chrC03	32405355	32408705	NBS>CNL	931	GSBRNA2T00125067001	AT2G17060.1	0
BnaC03g47370D	H	chrC03	32418257	32418775	NBS>TX	172	GSBRNA2T00125066001	AT2G17060.1	4.47e-75
BnaC03g47400D	H	chrC03	32459415	32464329	NBS>TNL	1358	GSBRNA2T00125062001	AT2G17050.1	0
BnaC03g47810D	H	chrC03	32832046	32835890	RLK	797	GSBRNA2T00124993001	AT2G17520.1	0
BnaC03g48310D	X	chrC03	33287249	33288900	NBS>CNL	421	GSBRNA2T00062131001	AT5G66890.1	0
BnaC03g49040D	A	chrC03	33855319	33858719	TM-CC	586	GSBRNA2T00079291001	AT1G10950.1	0
BnaC03g49360D	X	chrC03	34270981	34275471	TM-CC	751	GSBRNA2T00079236001	AT5G64940.2	0
BnaC03g49550D	X	chrC03	34423936	34429288	TM-CC	1082	GSBRNA2T00079205001	AT5G64740.1	0
BnaC03g50640D	X	chrC03	35092419	35095892	RLK	579	GSBRNA2T00141642001	AT5G63710.1	0
BnaC03g51540D	X	chrC03	36086499	36089599	RLK	584	GSBRNA2T00141472001	AT5G62710.1	0
BnaC03g51830D	X	chrC03	36487883	36493643	RLK	970	GSBRNA2T00145713001	AT5G62230.1	0
BnaC03g52640D	C	chrC03	37610219	37616899	RLK	702	GSBRNA2T00145846001	AT3G13470.1	0
BnaC03g53210D	M	chrC03	38390304	38392010	TM-CC	506	GSBRNA2T00129118001	AT3G48270.1	0
BnaC03g53750D	M	chrC03	39714866	39717105	RLK	620	GSBRNA2T00128959001	AT3G45390.1	0
BnaC03g55310D	M	chrC03	44239499	44242379	RLK	604	GSBRNA2T00143945001	AT3G45390.1	0
BnaC03g55330D	M	chrC03	44272246	44274649	RLK	625	GSBRNA2T00143949001	AT3G45410.1	0
BnaC03g55910D	M	chrC03	44996440	44999567	RLK	818	GSBRNA2T00144062001	AT3G46290.1	0
BnaC03g55940D	M	chrC03	45018579	45022477	RLK	853	GSBRNA2T00144067001	AT3G46340.1	0
BnaC03g56040D	M	chrC03	45312851	45316960	RLK	842	GSBRNA2T00144117001	AT3G46340.1	0
BnaC03g56070D	M	chrC03	45361849	45362475	NBS>NBS	161	GSBRNA2T00144122001	AT3G46530.1	1.93e-50
BnaC03g56420D	M	chrC03	45723348	45724896	RLK	378	GSBRNA2T00144178001	AT3G47570.1	6.23e-94
BnaC03g56440D	M	chrC03	45733385	45736534	RLK	943	GSBRNA2T00144180001	AT3G47110.1	0
BnaC03g57020D	A	chrC03	46212319	46217360	RLK	670	GSBRNA2T00024797001	AT1G16260.2	0
BnaC03g57050D	M	chrC03	46227208	46230436	RLK	978	GSBRNA2T00024794001	AT3G47570.1	0
BnaC03g57480D	S	chrC03	46818563	46821316	RLK	708	GSBRNA2T00024685001	AT5G38280.1	0
BnaC03g58720D	B	chrC03	48051559	48055076	RLK	997	GSBRNA2T00059196001	AT1G28440.1	0
BnaC03g59010D	B	chrC03	48216069	48217616	RLK	515	GSBRNA2T00076378001	AT1G29230.1	0
BnaC03g59300D	B	chrC03	48587945	48594953	RLK	807	GSBRNA2T00058239001	AT1G29720.1	0
BnaC03g59310D	B	chrC03	48595130	48606946	RLK	1121	GSBRNA2T00058238001	AT1G29720.1	0
BnaC03g59350D	B	chrC03	48617719	48619519	RLK	373	GSBRNA2T00058234001	AT1G29720.1	5.91e-177
BnaC03g59390D	B	chrC03	48630892	48636496	RLK	1018	GSBRNA2T00058229001	AT1G29720.1	0
BnaC03g59400D	B	chrC03	48637799	48641256	RLK	639	GSBRNA2T00058228001	AT1G29720.1	0
BnaC03g59440D	B	chrC03	48688751	48701990	RLK	1014	GSBRNA2T00058221001	AT1G29750.2	0
BnaC03g59870D	C	chrC03	49112640	49119174	RLK	874	GSBRNA2T00061028001	AT1G51880.1	0
BnaC03g59890D	V	chrC03	49124736	49128087	NBS>TN	602	GSBRNA2T00061031001	AT5G46470.1	0
BnaC03g60370D		chrC03	49558761	49561334	RLK	857	GSBRNA2T00061111001	AT4G39110.1	0
BnaC03g60590D		chrC03	49688054	49692110	RLK	1070	GSBRNA2T00061140001	AT4G39400.1	0
BnaC03g61630D	S	chrC03	50812855	50813177	NBS>TX	103	GSBRNA2T00018995001	AT5G38344.1	1.21e-42
BnaC03g61670D	M	chrC03	50842212	50847366	NBS>TNL	1195	GSBRNA2T00019002001	AT5G11250.1	0
BnaC03g61680D	M	chrC03	50847576	50851816	NBS>NL	577	GSBRNA2T00019003001	AT3G44670.2	4.18e-78
BnaC03g61980D	U	chrC03	51210223	51213625	NBS>NL	925	GSBRNA2T00058479001	AT4G36150.1	0
BnaC03g61990D	U	chrC03	51215143	51217130	NBS>NBS	400	GSBRNA2T00058477001	AT4G36140.1	0
BnaC03g62010D	U	chrC03	51225512	51236200	NBS>TNL	1270	GSBRNA2T00058475001	AT4G36150.1	0
BnaC03g62020D	M	chrC03	51263000	51266578	NBS>TN	992	GSBRNA2T00058468001	AT3G44670.2	0
BnaC03g62030D	U	chrC03	51266657	51270159	NBS>OTHER	935	GSBRNA2T00058467001	AT4G36140.1	0
BnaC03g62770D	F	chrC03	52019114	52023126	RLP	807	GSBRNA2T00055938001	AT3G05360.1	0
BnaC03g62780D	F	chrC03	52039562	52042004	RLP	673	GSBRNA2T00055935001	AT3G05360.1	0
BnaC03g62800D	U	chrC03	52086800	52091108	RLK	506	GSBRNA2T00055929001	AT4G18700.1	0
BnaC03g62820D	U	chrC03	52110150	52110881	RLP	125	GSBRNA2T00055925001	AT4G18760.1	7.51e-74
BnaC03g63230D	U	chrC03	52610287	52614470	NBS>TNL	1224	GSBRNA2T00001591001	AT4G19510.1	0
BnaC03g63240D	U	chrC03	52630864	52635129	NBS>TNL	1209	GSBRNA2T00001594001	AT4G19500.2	0
BnaC03g63280D	U	chrC03	52661758	52665326	NBS>TNL	702	GSBRNA2T00001598001	AT4G19500.1	0
BnaC03g63290D	U	chrC03	52666780	52671994	NBS>TNL	1280	GSBRNA2T00001599001	AT4G19510.1	0
BnaC03g63790D	U	chrC03	53302942	53306121	RLK	844	GSBRNA2T00047685001	AT4G20270.1	0
BnaC03g63900D	U	chrC03	53363352	53367995	RLK	674	GSBRNA2T00047670001	AT4G20450.1	0
BnaC03g64180D	U	chrC03	53640470	53642994	TM-CC	200	GSBRNA2T00086725001	AT4G21410.1	0.012
BnaC03g64510D	U	chrC03	53848958	53854414	RLK	1050	GSBRNA2T00037374001	AT4G20940.1	0
BnaC03g64750D	E	chrC03	54084702	54109095	NBS>OTHER	1486	GSBRNA2T00037414001	AT5G11250.1	0
BnaC03g64840D	U	chrC03	54247371	54250900	RLK	698	GSBRNA2T00037435001	AT4G22130.1	0
BnaC03g65170D	U	chrC03	54741224	54744087	RLK	668	GSBRNA2T00072941001	AT4G23180.1	0
BnaC03g65180D	U	chrC03	54754387	54757220	RLK	663	GSBRNA2T00072942001	AT4G23130.2	0
BnaC03g65190D	U	chrC03	54840003	54841094	TM-CC	363	GSBRNA2T00072943001	AT4G23530.1	7.88e-178
BnaC03g66100D	U	chrC03	55843223	55847150	RLK	664	GSBRNA2T00083588001	AT4G34440.1	0
BnaC03g66530D	U	chrC03	56274798	56276861	TM-CC	367	GSBRNA2T00040060001	AT4G33565.1	2.82e-108
BnaC03g66580D	U	chrC03	56310051	56312289	RLK	397	GSBRNA2T00040052001	AT4G33430.1	0
BnaC03g67170D	U	chrC03	56766723	56769415	RLK	649	GSBRNA2T00011257001	AT4G32250.3	0
BnaC03g67810D	U	chrC03	57432431	57434288	RLK	410	GSBRNA2T00062112001	AT4G30960.1	0
BnaC03g68480D	F	chrC03	58142133	58144603	RLP	593	GSBRNA2T00116332001	AT3G05370.1	0
BnaC03g68520D	C	chrC03	58180141	58183648	NBS>CNL	866	GSBRNA2T00116336001	AT1G50180.1	0
BnaC03g68700D	C	chrC03	58375399	58377653	RLK	671	GSBRNA2T00116362001	AT1G50610.1	0
BnaC03g69090D	C	chrC03	58806662	58807376	NBS>TX	207	GSBRNA2T00087655001	AT1G52900.1	2.43e-106
BnaC03g69300D	C	chrC03	59033241	59036296	RLK	549	GSBRNA2T00087595001	AT1G52310.1	0
BnaC03g69310D	C	chrC03	59042347	59045209	RLK	517	GSBRNA2T00087593001	AT1G52290.1	0
BnaC03g69430D	C	chrC03	59188611	59196281	RLK	548	GSBRNA2T00033097001	AT1G53165.3	1.09e-99
BnaC03g69850D	M	chrC03	59584297	59587590	RLK	945	GSBRNA2T00033032001	AT3G47570.1	0
BnaC03g69860D	S	chrC03	59590017	59592048	RLK	357	GSBRNA2T00033031001	AT5G38210.1	2.13e-96
BnaC03g69890D	C	chrC03	59611136	59614906	RLK	716	GSBRNA2T00033027001	AT1G53730.1	0
BnaC03g69970D	V	chrC03	59660813	59663126	NBS>NBS	396	GSBRNA2T00032603001	AT5G46450.1	4.18e-100
BnaC03g70670D	C	chrC03	60305248	60308879	RLK	1102	GSBRNA2T00032506001	AT1G55610.2	0
BnaC03g71050D	C	chrC03	60512606	60518540	RLK	1027	GSBRNA2T00032458001	AT1G56130.1	0
BnaC03g71060D	C	chrC03	60519365	60525122	RLK	1033	GSBRNA2T00032456001	AT1G56130.1	0
BnaC03g71330D	R	chrC03_random	79625	84541	RLK	942	GSBRNA2T00034096001	AT5G01950.1	0
BnaC03g71340D	S	chrC03_random	85040	89514	RLK	951	GSBRNA2T00034097001	AT5G37450.1	0
BnaC03g71420D	R	chrC03_random	122804	124215	RLK	394	GSBRNA2T00011087001	AT5G13290.2	0
BnaC03g72090D	J	chrC03_random	514077	517856	RLK	722	GSBRNA2T00026180001	AT2G37840.1	0
BnaC03g72660D	E	chrC03_random	910027	913538	RLK	841	GSBRNA2T00057625001	AT1G65800.1	0
BnaC03g72780D	I	chrC03_random	987738	988684	TM-CC	230	GSBRNA2T00039467001	AT2G27140.1	2.95e-103
BnaC03g72990D	P	chrC03_random	1169021	1172196	NBS>NL	816	GSBRNA2T00003733001	AT4G12020.1	0
BnaC03g73300D	L	chrC03_random	1447369	1450114	RLP	674	GSBRNA2T00047926001	AT3G28890.2	0
BnaC03g73350D	V	chrC03_random	1499103	1499585	NBS>TX	160	GSBRNA2T00020774001	AT5G45000.1	3.57e-97
BnaC03g73700D	F	chrC03_random	1707202	1710768	TM-CC	584	GSBRNA2T00004486001	AT3G13000.2	0
BnaC03g73820D	F	chrC03_random	1813889	1817148	RLK	697	GSBRNA2T00034665001	AT3G18810.1	0
BnaC03g73850D	F	chrC03_random	1882003	1885293	RLP	1096	GSBRNA2T00008436001	AT3G19020.1	0
BnaC03g74420D	M	chrC03_random	2352720	2356364	RLK	954	GSBRNA2T00097800001	AT3G47570.1	0
BnaC03g74950D	X	chrC03_random	3039284	3045670	TM-CC	1175	GSBRNA2T00022933001	AT5G62410.1	0
BnaC03g76220D	F	chrC03_random	4887917	4906082	NBS>NBS	592	GSBRNA2T00019860001	AT3G04220.1	1.54e-156
BnaC03g76410D	I	chrC03_random	5032653	5036218	TM-CC	493	GSBRNA2T00034381001	AT2G21390.1	0
BnaC03g76970D	U	chrC03_random	5527320	5528299	NBS>TX	258	GSBRNA2T00039267001	AT4G19920.1	2.61e-69
BnaC03g77970D	C	chrC03_random	6259810	6262141	RLK	277	GSBRNA2T00008226001	AT1G51940.1	2.55e-53
BnaC03g77980D	C	chrC03_random	6266494	6270198	RLK	664	GSBRNA2T00010694001	AT1G51940.1	0
BnaC03g78180D	C	chrC03_random	6413613	6415379	TM-CC	588	GSBRNA2T00026042001	AT1G53270.1	0
BnaC04g02190D	J	chrC04	1674510	1677701	RLK	890	GSBRNA2T00091675001	AT2G41820.1	0
BnaC04g02700D	J	chrC04	1943540	1944378	TM-CC	250	GSBRNA2T00010814001	AT2G42350.1	7.67e-90
BnaC04g02840D	J	chrC04	2018852	2020574	TM-CC	546	GSBRNA2T00002289001	AT2G43260.1	0
BnaC04g02870D	J	chrC04	2039880	2041817	TM-CC	503	GSBRNA2T00002284001	AT2G43330.1	0
BnaC04g06010D	J	chrC04	4332051	4338589	TM-CC	1401	GSBRNA2T00012515001	AT2G39480.1	0
BnaC04g07660D	J	chrC04	5677126	5679147	RLK	673	GSBRNA2T00152690001	AT2G37710.1	0
BnaC04g08170D	J	chrC04	6107964	6112598	RLK	931	GSBRNA2T00152613001	AT2G37050.3	0
BnaC04g08220D	J	chrC04	6165444	6170090	TM-CC	1081	GSBRNA2T00152604001	AT2G37010.1	0
BnaC04g08930D	C	chrC04	6689407	6693956	NBS>CNL	755	GSBRNA2T00141140001	AT5G43470.2	0
BnaC04g09490D	J	chrC04	7255316	7258766	RLK	589	GSBRNA2T00141236001	AT2G35620.2	0
BnaC04g10370D	U	chrC04	7949282	7951200	RLK	95	GSBRNA2T00141360001	AT4G30990.2	1.03e-10
BnaC04g11580D	J	chrC04	9044497	9046899	RLP	800	GSBRNA2T00009008001	AT2G33060.1	0
BnaC04g11590D	J	chrC04	9048323	9052671	RLP	806	GSBRNA2T00009007001	AT2G33060.1	0
BnaC04g11690D	J	chrC04	9141032	9143683	RLP	883	GSBRNA2T00008987001	AT2G32680.1	0
BnaC04g12090D	M	chrC04	9401454	9404628	RLK	1027	GSBRNA2T00061188001	AT3G47570.1	0
BnaC04g12150D	J	chrC04	9441021	9443992	RLP	684	GSBRNA2T00061196001	AT3G25010.1	0
BnaC04g12170D	F	chrC04	9480261	9482183	RLP	640	GSBRNA2T00061200001	AT3G25010.1	0
BnaC04g12970D		chrC04	10277078	10284390	NBS>TNL	1132	GSBRNA2T00056878001	AT5G22690.1	0
BnaC04g12990D	J	chrC04	10297469	10298587	RLK	372	GSBRNA2T00056876001	AT2G42550.1	5.85e-123
BnaC04g14170D		chrC04	11546271	11548163	RLK	630	GSBRNA2T00069327001	AT2G29220.1	0
BnaC04g14410D		chrC04	11733242	11734573	RLK	443	GSBRNA2T00113422001	AT2G30360.1	0
BnaC04g14770D		chrC04	12216372	12217862	RLK	496	GSBRNA2T00113357001	AT2G30040.1	0
BnaC04g15240D		chrC04	12963662	12967431	RLK	887	GSBRNA2T00068056001	AT2G29000.1	0
BnaC04g15810D	S	chrC04	13713645	13714244	NBS>NBS	199	GSBRNA2T00089980001	AT5G41550.1	5.21e-60
BnaC04g15820D	S	chrC04	13719326	13721554	NBS>CNL	649	GSBRNA2T00089977001	AT5G41550.1	0
BnaC04g16010D	I	chrC04	14026462	14029551	RLK	563	GSBRNA2T00148162001	AT2G28250.2	0
BnaC04g16940D	I	chrC04	14939266	14940545	TM-CC	345	GSBRNA2T00148321001	AT2G27300.1	0
BnaC04g17100D	I	chrC04	15075709	15079053	RLK	945	GSBRNA2T00148346001	AT2G27060.1	0
BnaC04g17230D	I	chrC04	15291149	15294048	RLK	731	GSBRNA2T00148371001	AT2G26730.1	0
BnaC04g18730D	C	chrC04	18561799	18567907	NBS>NBS	296	GSBRNA2T00037200001	AT1G53350.1	7.84e-73
BnaC04g20030D	D	chrC04	21093464	21097520	NBS>CNL	912	GSBRNA2T00057147001	AT4G10780.1	0
BnaC04g20050D	X	chrC04	21149010	21150409	NBS>CN	284	GSBRNA2T00057140001	AT5G63020.1	6.51e-64
BnaC04g20260D	D	chrC04	21359946	21363027	RLK	653	GSBRNA2T00156674001	AT1G63430.1	0
BnaC04g20460D	D	chrC04	21551304	21554736	NBS>TNL	1054	GSBRNA2T00156703001	AT1G63740.1	0
BnaC04g20540D		chrC04	21639591	21640734	NBS>TN	242	GSBRNA2T00156712001	AT1G63880.1	7.29e-100
BnaC04g20550D		chrC04	21640820	21642704	NBS>TX	63	GSBRNA2T00156713001	AT1G63860.1	2.5e-20
BnaC04g20740D		chrC04	21796154	21800456	RLK	864	GSBRNA2T00156734001	AT3G63280.2	0
BnaC04g21640D	S	chrC04	22672567	22674229	RLK	288	GSBRNA2T00077556001	AT5G36001.1	9.67e-85
BnaC04g22100D	N	chrC04	23250543	23252471	TM-CC	239	GSBRNA2T00089354001	AT3G60600.1	2.48e-143
BnaC04g22650D	N	chrC04	23663669	23667318	TM-CC	731	GSBRNA2T00082707001	AT3G59820.1	0
BnaC04g22810D	N	chrC04	23765769	23768479	RLK	446	GSBRNA2T00110465001	AT3G59700.1	2.33e-162
BnaC04g22850D	N	chrC04	23785583	23786893	RLK	436	GSBRNA2T00110459001	AT3G59700.1	0
BnaC04g22860D	N	chrC04	23816398	23817843	RLK	481	GSBRNA2T00110458001	AT3G59700.1	0
BnaC04g23550D	N	chrC04	24608173	24615346	RLP	607	GSBRNA2T00110328001	AT3G58530.1	8.6e-164
BnaC04g25130D	N	chrC04	26071482	26073958	RLK	726	GSBRNA2T00076399001	AT3G56100.1	0
BnaC04g25160D	N	chrC04	26089627	26092410	RLK	489	GSBRNA2T00076396001	AT3G56050.2	0
BnaC04g25390D	N	chrC04	26514052	26515939	RLK	608	GSBRNA2T00115221001	AT3G55550.1	0
BnaC04g27190D	S	chrC04	28489776	28493305	NBS>NL	912	GSBRNA2T00046352001	AT5G18350.1	0
BnaC04g27370D	N	chrC04	28617844	28621100	RLK	743	GSBRNA2T00046376001	AT3G53380.1	0
BnaC04g27750D	N	chrC04	29013313	29015316	RLK	476	GSBRNA2T00101105001	AT3G52890.2	6.36e-178
BnaC04g28280D	N	chrC04	29736553	29740260	TM-CC	738	GSBRNA2T00100999001	AT3G52310.1	0
BnaC04g28540D	E	chrC04	29938212	29946543	RLK	815	GSBRNA2T00100963001	AT1G65800.1	0
BnaC04g28900D	R	chrC04	30206015	30207763	RLP	439	GSBRNA2T00070339001	AT5G02700.1	7.94e-125
BnaC04g29210D	T	chrC04	30783897	30786482	RLP	709	GSBRNA2T00070261001	AT4G13880.1	0
BnaC04g29230D	T	chrC04	30795145	30800010	RLP	598	GSBRNA2T00070258001	AT4G13820.1	9.49e-166
BnaC04g29540D		chrC04	31096099	31098880	TM-CC	667	GSBRNA2T00055085001	AT4G12650.1	0
BnaC04g30700D	S	chrC04	32580453	32585623	RLK	836	GSBRNA2T00112760001	AT1G66880.1	0
BnaC04g30730D	S	chrC04	32602367	32615874	RLK	950	GSBRNA2T00112757001	AT5G38280.1	5.52e-179
BnaC04g30990D	S	chrC04	32919600	32922526	RLK	657	GSBRNA2T00112714001	AT5G38560.1	0
BnaC04g31230D	S	chrC04	33137714	33140200	RLK	793	GSBRNA2T00064851001	AT5G39000.1	0
BnaC04g31890D	D	chrC04	33681085	33682796	NBS>TX	386	GSBRNA2T00044933001	AT1G56540.1	2.4e-41
BnaC04g31910D	V	chrC04	33683866	33685438	NBS>TN	353	GSBRNA2T00044935001	AT5G46260.1	2.31e-118
BnaC04g32060D	S	chrC04	33854516	33857696	RLK	453	GSBRNA2T00062650001	AT5G35410.1	0
BnaC04g32140D	S	chrC04	33902807	33904228	NBS>TN	473	GSBRNA2T00062660001	AT5G40090.1	0
BnaC04g32150D	S	chrC04	33922693	33926208	NBS>TNL	961	GSBRNA2T00062663001	AT5G40100.1	0
BnaC04g32230D	S	chrC04	34007431	34009052	TM-CC	363	GSBRNA2T00062675001	AT5G40250.1	0
BnaC04g32300D	S	chrC04	34060310	34064117	RLP	338	GSBRNA2T00062685001	AT5G40170.1	2.57e-53
BnaC04g32930D	S	chrC04	34635352	34638252	RLK	632	GSBRNA2T00060439001	AT5G38260.1	0
BnaC04g33450D	I	chrC04	35069246	35071935	RLK	856	GSBRNA2T00108086001	AT2G21480.1	0
BnaC04g34400D	S	chrC04	36032633	36034703	RLK	662	GSBRNA2T00108246001	AT1G66920.2	0
BnaC04g34420D	S	chrC04	36037791	36040040	RLK	549	GSBRNA2T00108248001	AT5G38210.1	0
BnaC04g35130D	E	chrC04	36543340	36545417	RLP	409	GSBRNA2T00149764001	AT1G74180.1	2.75e-157
BnaC04g35750D	I	chrC04	37249920	37252747	RLK	765	GSBRNA2T00149871001	AT2G23300.1	0
BnaC04g35840D	I	chrC04	37397932	37400365	RLK	675	GSBRNA2T00149894001	AT2G23200.1	1.22e-173
BnaC04g35860D	I	chrC04	37408090	37412244	RLK	639	GSBRNA2T00149899001	AT2G23200.1	1.1e-173
BnaC04g35920D	I	chrC04	37479277	37482635	RLK	683	GSBRNA2T00149909001	AT2G23450.1	0
BnaC04g36160D	I	chrC04	37709852	37711907	RLK	598	GSBRNA2T00149947001	AT2G23770.1	0
BnaC04g36710D	B	chrC04	38193456	38195292	TM-CC	531	GSBRNA2T00012199001	AT1G28430.1	0
BnaC04g37380D	U	chrC04	38797585	38800154	RLK	632	GSBRNA2T00060005001	AT4G23250.1	0
BnaC04g37530D	I	chrC04	38854257	38857657	RLK	457	GSBRNA2T00042609001	AT2G25090.1	0
BnaC04g37550D	I	chrC04	38871525	38873461	RLP	285	GSBRNA2T00017206001	AT2G25440.1	1.24e-130
BnaC04g37740D	I	chrC04	39034384	39038533	RLP	695	GSBRNA2T00127532001	AT5G49290.1	0
BnaC04g37870D	A	chrC04	39102309	39105392	RLK	818	GSBRNA2T00127547001	AT1G11280.4	0
BnaC04g37980D	I	chrC04	39242222	39252112	TM-CC	2119	GSBRNA2T00127561001	AT2G25660.1	0
BnaC04g38140D	F	chrC04	39424332	39427240	RLP	867	GSBRNA2T00127587001	AT3G05650.1	0
BnaC04g38490D	I	chrC04	39669281	39673141	RLK	617	GSBRNA2T00127626001	AT2G26730.1	0
BnaC04g38810D	F	chrC04	39964979	39966837	RLK	563	GSBRNA2T00127671001	AT3G01840.1	0
BnaC04g38920D	F	chrC04	40004085	40006971	TM-CC	487	GSBRNA2T00127686001	AT3G19340.1	0
BnaC04g39680D	S	chrC04	40634214	40640066	RLP	631	GSBRNA2T00127807001	AT5G40170.1	8.52e-158
BnaC04g39810D	M	chrC04	40794215	40797688	RLK	916	GSBRNA2T00127826001	AT3G47570.1	0
BnaC04g40180D		chrC04	41187332	41194608	RLK	694	GSBRNA2T00127891001	AT2G28970.1	0
BnaC04g40190D		chrC04	41195599	41200583	RLK	824	GSBRNA2T00127892001	AT2G28960.1	0
BnaC04g40820D		chrC04	41643330	41644700	RLK	456	GSBRNA2T00105186001	AT2G30040.1	0
BnaC04g43080D	O	chrC04	43499662	43501003	RLP	425	GSBRNA2T00091258001	AT4G02750.1	1.16e-80
BnaC04g43150D	J	chrC04	43523372	43526496	RLP	704	GSBRNA2T00091248001	AT2G32660.1	0
BnaC04g43170D	J	chrC04	43536656	43542979	RLP	582	GSBRNA2T00091246001	AT2G32660.1	0
BnaC04g43230D	J	chrC04	43563737	43566386	RLP	471	GSBRNA2T00091238001	AT2G33020.1	1.42e-99
BnaC04g43260D	I	chrC04	43611179	43613824	RLP	485	GSBRNA2T00091231001	AT2G25440.1	2.28e-142
BnaC04g43480D	J	chrC04	43871784	43872373	RLP	190	GSBRNA2T00024123001	AT2G33030.1	3.6e-83
BnaC04g43490D	J	chrC04	43872449	43874171	RLP	355	GSBRNA2T00024122001	AT2G33060.1	8.02e-65
BnaC04g43580D	J	chrC04	43911132	43915589	RLK	1065	GSBRNA2T00024110001	AT2G33170.1	0
BnaC04g44390D	J	chrC04	44410516	44411955	RLK	479	GSBRNA2T00062884001	AT2G34180.1	0
BnaC04g44530D	J	chrC04	44469442	44473347	RLK	588	GSBRNA2T00051475001	AT2G35620.2	0
BnaC04g46930D	J	chrC04	46074783	46077725	RLK	503	GSBRNA2T00155148001	AT2G40270.1	0
BnaC04g47500D		chrC04	46448167	46449551	RLK	364	GSBRNA2T00084605001	AT5G42440.1	0
BnaC04g47840D	J	chrC04	46748004	46749607	RLK	418	GSBRNA2T00084654001	AT2G41820.1	0
BnaC04g47960D	J	chrC04	46824502	46825959	RLK	485	GSBRNA2T00084668001	AT2G41890.1	0
BnaC04g48200D	J	chrC04	46935752	46938394	RLK	640	GSBRNA2T00084700001	AT2G42290.1	0
BnaC04g48530D	J	chrC04	47088183	47092202	TM-CC	576	GSBRNA2T00084743001	AT2G42810.2	0
BnaC04g48870D	J	chrC04	47295099	47298067	TM-CC	510	GSBRNA2T00021958001	AT2G43330.1	0
BnaC04g49080D	E	chrC04	47403079	47405897	RLK	704	GSBRNA2T00021982001	AT1G70250.1	0
BnaC04g49200D	J	chrC04	47445875	47447857	RLK	660	GSBRNA2T00021997001	AT2G43700.1	0
BnaC04g50000D	J	chrC04	47828517	47832539	RLP	908	GSBRNA2T00037359001	AT2G44900.1	0
BnaC04g50130D	J	chrC04	47913508	47916167	TM-CC	239	GSBRNA2T00037341001	AT2G45140.1	4.52e-147
BnaC04g50350D	J	chrC04	48067213	48069348	RLK	629	GSBRNA2T00037311001	AT2G45590.1	0
BnaC04g50840D	J	chrC04	48301923	48303380	RLK	372	GSBRNA2T00037257001	AT2G46495.1	0
BnaC04g52110D	J	chrC04_random	214850	217947	RLK	467	GSBRNA2T00020211001	AT2G46494.1	7.58e-126
BnaC04g52590D	J	chrC04_random	448708	450072	RLP	428	GSBRNA2T00097547001	AT2G42800.1	0
BnaC04g52850D	J	chrC04_random	569055	571411	RLK	496	GSBRNA2T00011135001	AT2G42960.1	0
BnaC04g53150D	J	chrC04_random	728318	731074	RLK	681	GSBRNA2T00004275001	AT2G45340.1	0
BnaC04g54280D		chrC04_random	1649219	1651052	RLK	431	GSBRNA2T00007598001	AT2G30940.1	0
BnaC04g54970D	U	chrC04_random	2594978	2600190	RLK	775	GSBRNA2T00023499001	AT4G21380.1	0
BnaC04g56200D	I	chrC04_random	3829404	3832995	RLK	637	GSBRNA2T00045340001	AT2G23950.1	0
BnaC04g56350D	I	chrC04_random	4034014	4037061	RLK	433	GSBRNA2T00036348001	AT2G25220.1	0
BnaC04g56490D	J	chrC04_random	4166815	4169279	TM-CC	590	GSBRNA2T00045592001	AT2G35740.1	0
BnaC04g56910D	J	chrC04_random	4398390	4401456	RLK	695	GSBRNA2T00020553001	AT2G45340.1	0
BnaC05g01820D	F	chrC05	907475	908335	RLK	200	GSBRNA2T00002683001	AT3G03770.2	1.45e-65
BnaC05g02300D	A	chrC05	1087759	1093817	TM-CC	1509	GSBRNA2T00002736001	AT1G04120.1	0
BnaC05g03070D	J	chrC05	1470784	1475934	RLP	620	GSBRNA2T00002819001	AT2G33060.1	6.3e-76
BnaC05g03840D	A	chrC05	1878799	1881732	RLP	548	GSBRNA2T00031952001	AT1G05700.1	0
BnaC05g04500D	A	chrC05	2225144	2226282	TM-CC	293	GSBRNA2T00032029001	AT1G06530.1	7.35e-110
BnaC05g04730D	A	chrC05	2306324	2312295	RLK	953	GSBRNA2T00032052001	AT1G06840.1	0
BnaC05g05270D		chrC05	2557828	2560964	RLK	688	GSBRNA2T00032114001	AT2G14510.1	0
BnaC05g05330D	A	chrC05	2597061	2604747	RLK	1012	GSBRNA2T00100683001	AT1G07650.1	0
BnaC05g06420D	A	chrC05	3160727	3164265	TM-CC	374	GSBRNA2T00100546001	AT1G08820.2	0
BnaC05g07000D	A	chrC05	3442732	3445174	RLK	461	GSBRNA2T00100461001	AT1G09440.1	0
BnaC05g07090D	A	chrC05	3576975	3577535	NBS>TX	115	GSBRNA2T00100446001	AT1G09665.1	1.04e-24
BnaC05g07110D	A	chrC05	3587880	3588873	NBS>TX	215	GSBRNA2T00100444001	AT1G09665.1	1.54e-89
BnaC05g08000D	U	chrC05	4087177	4087674	NBS>TX	165	GSBRNA2T00065015001	AT4G19920.1	1.25e-43
BnaC05g08010D	Q	chrC05	4102768	4109625	RLP	464	GSBRNA2T00065012001	AT5G27920.1	2.08e-52
BnaC05g08110D	A	chrC05	4251319	4254373	RLK	721	GSBRNA2T00064998001	AT1G10620.1	0
BnaC05g08340D	A	chrC05	4358458	4360510	RLK	648	GSBRNA2T00008843001	AT1G10850.1	0
BnaC05g08510D	A	chrC05	4471445	4475741	RLK	761	GSBRNA2T00008870001	AT1G11130.1	0
BnaC05g08640D	A	chrC05	4526567	4529690	RLK	838	GSBRNA2T00008886001	AT1G11330.2	0
BnaC05g08650D	A	chrC05	4529780	4533982	RLK	884	GSBRNA2T00008887001	AT1G11330.2	0
BnaC05g08670D	A	chrC05	4555405	4557564	RLK	579	GSBRNA2T00008892001	AT1G11350.1	0
BnaC05g08740D	A	chrC05	4576358	4579567	RLK	826	GSBRNA2T00008899001	AT1G11340.1	0
BnaC05g08760D	A	chrC05	4587873	4591357	RLK	811	GSBRNA2T00008901001	AT1G11340.1	0
BnaC05g09380D	A	chrC05	5060504	5063484	RLK	766	GSBRNA2T00044637001	AT1G62950.1	0
BnaC05g09540D	A	chrC05	5162477	5165157	NBS>NBS	503	GSBRNA2T00044617001	AT1G12290.1	4.93e-108
BnaC05g09550D	D	chrC05	5170496	5173305	NBS>CN	270	GSBRNA2T00044616001	AT1G63350.1	4.1e-24
BnaC05g09570D	A	chrC05	5175427	5178220	NBS>CNL	548	GSBRNA2T00044614001	AT1G12220.2	9.4e-154
BnaC05g09600D	A	chrC05	5190722	5198071	NBS>NBS	393	GSBRNA2T00044609001	AT1G12290.1	1.49e-117
BnaC05g10630D	A	chrC05	6118943	6121441	RLK	731	GSBRNA2T00067732001	AT1G14390.1	0
BnaC05g11810D	D	chrC05	6842352	6842632	NBS>NBS	72	GSBRNA2T00068223001	AT1G63360.1	5.87e-15
BnaC05g11820D	V	chrC05	6847953	6848496	NBS>NBS	148	GSBRNA2T00068224001	AT5G43740.2	5.87e-25
BnaC05g12120D	A	chrC05	7046169	7048034	NBS>CNL	561	GSBRNA2T00054217001	AT1G15890.1	0
BnaC05g12130D	A	chrC05	7048103	7053147	TM-CC	1005	GSBRNA2T00054216001	AT1G15910.1	0
BnaC05g13010D	A	chrC05	7534651	7536406	RLP	378	GSBRNA2T00068914001	AT1G16930.1	3.35e-115
BnaC05g13410D	A	chrC05	7738324	7742253	RLK	1108	GSBRNA2T00091174001	AT1G17230.1	0
BnaC05g13420D	A	chrC05	7742669	7745454	RLP	687	GSBRNA2T00091175001	AT1G17240.1	0
BnaC05g13660D	A	chrC05	7882667	7885505	RLK	732	GSBRNA2T00089278001	AT1G17540.1	0
BnaC05g13690D	A	chrC05	7894570	7896195	NBS>TN	386	GSBRNA2T00089281001	AT1G17615.1	0
BnaC05g13910D	F	chrC05	8011636	8014263	RLP	797	GSBRNA2T00006486001	AT3G05360.1	0
BnaC05g13940D	A	chrC05	8087474	8092743	RLK	997	GSBRNA2T00006489001	AT1G18160.1	0
BnaC05g14750D	A	chrC05	8695692	8698141	RLK	603	GSBRNA2T00072309001	AT1G19090.1	0
BnaC05g15330D		chrC05	9102902	9104037	TM-CC	281	GSBRNA2T00067795001	AT1G19740.1	2.89e-160
BnaC05g16460D	B	chrC05	10247177	10250048	RLK	734	GSBRNA2T00119167001	AT1G21270.1	0
BnaC05g16490D	B	chrC05	10267873	10269803	RLK	514	GSBRNA2T00119174001	AT1G21270.1	0
BnaC05g16530D	B	chrC05	10316849	10319030	RLK	386	GSBRNA2T00119183001	AT1G21270.1	1.01e-162
BnaC05g17170D	B	chrC05	10798534	10800145	RLP	416	GSBRNA2T00119287001	AT1G21880.2	0
BnaC05g19150D	R	chrC05	12687544	12688396	NBS>TN	239	GSBRNA2T00084437001	AT5G18370.1	3.26e-96
BnaC05g19160D	R	chrC05	12688480	12689624	NBS>NL	274	GSBRNA2T00084438001	AT5G18350.1	1.23e-33
BnaC05g19270D	B	chrC05	12767935	12770685	TM-CC	792	GSBRNA2T00084456001	AT1G24150.1	0
BnaC05g19430D	B	chrC05	12925029	12927036	RLK	597	GSBRNA2T00084479001	AT1G27190.1	0
BnaC05g19440D	B	chrC05	12928779	12932527	NBS>TNL	1021	GSBRNA2T00084481001	AT1G27170.1	0
BnaC05g19500D	B	chrC05	12993815	12998746	NBS>TNL	1323	GSBRNA2T00084492001	AT1G27170.1	0
BnaC05g19510D	B	chrC05	12999625	13002456	NBS>TX	319	GSBRNA2T00084493001	AT1G27170.2	8.89e-36
BnaC05g20540D	B	chrC05	13955092	13958724	RLP	629	GSBRNA2T00142422001	AT1G25570.1	0
BnaC05g20690D	B	chrC05	14185837	14188707	RLK	630	GSBRNA2T00142393001	AT1G25390.1	0
BnaC05g20750D	B	chrC05	14230934	14233810	RLK	699	GSBRNA2T00142384001	AT1G25320.1	0
BnaC05g20860D	U	chrC05	14480651	14482195	RLK	371	GSBRNA2T00142358001	AT4G29050.1	0
BnaC05g21800D	B	chrC05	15542641	15545901	RLP	628	GSBRNA2T00046245001	AT1G28340.1	0
BnaC05g21850D	B	chrC05	15657820	15661318	RLK	995	GSBRNA2T00046257001	AT1G28440.1	0
BnaC05g22500D	B	chrC05	16380522	16384277	TM-CC	750	GSBRNA2T00108536001	AT1G29470.2	0
BnaC05g22700D	B	chrC05	16533353	16538980	RLK	1019	GSBRNA2T00108565001	AT1G29720.1	0
BnaC05g22710D	B	chrC05	16545721	16551580	RLK	1009	GSBRNA2T00108566001	AT1G29720.1	0
BnaC05g22720D	B	chrC05	16563670	16569362	RLK	1017	GSBRNA2T00108569001	AT1G29750.2	0
BnaC05g23280D	B	chrC05	17474209	17484079	TM-CC	1624	GSBRNA2T00031209001	AT1G30400.2	0
BnaC05g23360D	U	chrC05	17528249	17538457	RLK	1187	GSBRNA2T00031197001	AT4G21380.1	0
BnaC05g23600D	B	chrC05	17649982	17652787	RLK	737	GSBRNA2T00031167001	AT1G30570.1	0
BnaC05g24620D	N	chrC05	19101692	19103909	RLP	289	GSBRNA2T00111448001	AT3G51530.1	1.91e-92
BnaC05g26730D	C	chrC05	22937121	22939512	RLK	686	GSBRNA2T00124212001	AT1G50610.1	0
BnaC05g27560D	P	chrC05	24747227	24749769	RLK	746	GSBRNA2T00106503001	AT4G08850.1	0
BnaC05g27810D	B	chrC05	25087166	25094112	RLK	994	GSBRNA2T00106444001	AT1G29720.1	0
BnaC05g28160D	B	chrC05	25752193	25755564	RLK	1098	GSBRNA2T00106363001	AT1G34110.1	0
BnaC05g29060D	B	chrC05	27760992	27763751	TM-CC	265	GSBRNA2T00044414001	AT1G32050.1	0
BnaC05g29280D	F	chrC05	28034637	28036450	TM-CC	373	GSBRNA2T00032245001	AT3G23080.2	0
BnaC05g30720D	F	chrC05	29768573	29771711	RLK	620	GSBRNA2T00079964001	AT3G21630.1	0
BnaC05g31600D	F	chrC05	31034816	31040795	TM-CC	486	GSBRNA2T00043727001	AT3G20460.1	0
BnaC05g31850D	F	chrC05	31223646	31225487	TM-CC	348	GSBRNA2T00043695001	AT3G20240.1	0
BnaC05g31970D	F	chrC05	31307324	31311417	TM-CC	333	GSBRNA2T00043681001	AT3G20120.2	8.23e-151
BnaC05g33560D	F	chrC05	33058982	33061708	RLK	652	GSBRNA2T00107453001	AT3G19300.1	0
BnaC05g34270D	F	chrC05	33678135	33681284	RLK	655	GSBRNA2T00107588001	AT3G18810.1	0
BnaC05g35080D	F	chrC05	34387315	34388937	RLP	308	GSBRNA2T00026704001	AT3G18150.1	5.94e-44
[truncated: 822 more rows]
